# Supplementary material for: Structural basis of protein translocation by the Vps4-Vta1 AAA ATPase
Source: eLife. 2017 Apr 5;6:e24487. doi: 10.7554/eLife.24487 (PMC5413351; doi:10.7554/eLife.24487)
Supplement: Figure 1—source data 1. — DOI: http://dx.doi.org/10.7554/eLife.24487.004 [file elife-24487-fig1-data1.xlsx]

## Sheet: Sheet1
8-residue peptide unless otherwise noted
Date of experiment	20160706	20160901	20160915	20160923	20160706	20160901	20160915	20160923	20160901	20160915	20160923	20161021	20160706	20160901	20160923	20161021	20160706	20160901	20160923	20161021
Raw Fluorescence Polarization
[Vps4 hexamer], μM	Vps4 full-length				Vps4(81-437)				Vps4(101-437)				Vps4(101-437)-Hcp1				Vps4(101-437)-Hcp1, 20-residue peptide
30	191	162	208	177	385	310	315	316	400	413	411	404	385	360	400	395	370	359	387	388
17.6471	158	136	172	144	382	293	299	297	396	406	406	404	379	351	394	388	369	354	385	386
10.3806	125	109	137	116	375	271	274	273	392	399	403	394	368	339	386	378	362	346	381	380
6.10625	80	89	112	86	363	248	254	250	387	392	399	385	355	327	376	365	356	339	376	372
3.59191	58	73	90	76	342	223	225	223	377	375	389	383	336	311	360	347	342	327	364	359
2.11289	44	63	70	71	313	194	194	197	367	350	375	369	311	294	339	328	326	314	352	349
1.24288	33	58	63	58	263	166	153	169	348	322	353	347	284	277	316	305	306	299	336	330
0.731103	27	53	60	53	172	136	128	140	325	290	325	323	258	258	292	278	281	282	313	308
0.430061	27	51	58	53	40	111	103	115	300	250	289	288	231	237	269	255	256	253	289	280
0.252977	25	50	57	54	22	90	80	95	267	187	236	243	202	213	241	230	221	231	261	249
0.14881	25	47	54	50	22	74	67	81	222	98	131	181	174	180	217	201	175	198	220	209
0.087535		49	56			62	58	67	150	60	66	101	141	153	184	167	126	163	188	153
0.051491			55			53	50	62	70	50	54	54	108	119	146	136	87	123	143	119
0.030289							49	54	48	51	53	44	78	90	106	107	62	104	114	92
0.017817							48	53			54	43	56	80	85	85	47	86	93	75
0.010481													41	64			38	74
0.006165													34	62			34	68
0.003627
0.002133
0	24	46	55	50	21	46		52	48	49	53	44	21	47	51	45	26	51	51	49
Normalized Fluorescence Polarization
m1	324	256.9	337.1	321.6	420.2	313	324.6	317.1	398.7	417.5	420.3	407.3	366.6	338.2	382	375.9	365.1	346.5	380	381.8
m2	20.03	46.99	52.96	49.77	-28.6	50.73	46.42	55.34	16.54	18.24	17.49	11	36.82	56.91	66.23	67.96	22.49	58.74	58.49	47.03
[Vps4 hexamer], μM	Vps4 full-length				Vps4(81-437)				Vps4(101-437)				Vps4(101-437)-Hcp1				Vps4(101-437)-Hcp1, 20-residue peptide
30	0.562457	0.547901	0.545647	0.46805	0.921569	0.988561	0.96549	0.995798	1.0034	0.988729	0.976912	0.991673	1.05579	1.0775	1.057	1.06203	1.0143	1.04344	1.02177	1.01852
17.6471	0.453893	0.424039	0.418948	0.34665	0.914884	0.923743	0.907973	0.923212	0.992935	0.971197	0.964499	0.991673	1.0376	1.0455	1.038	1.03929	1.01138	1.02606	1.01555	1.01255
10.3806	0.34533	0.295412	0.29577	0.243645	0.899287	0.83986	0.818103	0.831525	0.982468	0.953664	0.957052	0.96644	1.00425	1.00284	1.01267	1.00682	0.990952	0.998262	1.00311	0.994623
6.10625	0.197289	0.200133	0.207785	0.133282	0.872549	0.752164	0.746207	0.743658	0.969385	0.936132	0.947121	0.943729	0.964825	0.960183	0.980999	0.964603	0.973439	0.973937	0.987559	0.970726
3.59191	0.124914	0.12391	0.130358	0.0964941	0.825758	0.656842	0.641958	0.64051	0.943218	0.893553	0.922296	0.938683	0.907211	0.903303	0.930329	0.906151	0.932576	0.932235	0.950235	0.931894
2.11289	0.0788565	0.0762708	0.0599704	0.0781003	0.761141	0.546269	0.53052	0.541183	0.91705	0.830937	0.88754	0.903356	0.831403	0.842867	0.863825	0.84445	0.885876	0.887059	0.912911	0.902022
1.24288	0.0426687	0.0524511	0.0353347	0.0302763	0.649733	0.439509	0.383133	0.434215	0.867333	0.760807	0.832924	0.847843	0.74953	0.782431	0.790987	0.76976	0.827501	0.834932	0.863146	0.845267
0.731103	0.0229299	0.0286313	0.0247765	0.0118824	0.44697	0.325123	0.293263	0.323426	0.807149	0.680659	0.763412	0.787282	0.67069	0.714885	0.714982	0.682081	0.754531	0.775855	0.791608	0.77955
0.430061	0.0229299	0.0191034	0.0177377	0.0118824	0.152852	0.229801	0.203393	0.227919	0.741731	0.580474	0.67404	0.698965	0.588817	0.640229	0.642145	0.607391	0.681562	0.675076	0.716961	0.695911
0.252977	0.0163503	0.0143395	0.0142183	0.0155612	0.112745	0.149731	0.120713	0.151513	0.65538	0.422682	0.542464	0.585415	0.500879	0.554908	0.553472	0.526206	0.579405	0.598624	0.629872	0.60331
0.14881	0.0163503	4.76395e-05	0.00366017	0.000846117	0.112745	0.0887254	0.0739809	0.0980287	0.537628	0.19977	0.281795	0.428968	0.415974	0.437591	0.477468	0.432032	0.445142	0.483945	0.502348	0.483825
0.087535		0.00957553	0.010699			0.042971	0.0416277	0.0445446	0.349225	0.104593	0.120429	0.227101	0.315908	0.341605	0.372961	0.321621	0.302122	0.362316	0.402818	0.316546
0.051491			0.00717956			0.0086552	0.0128694	0.0254432	0.139889	0.0795472	0.0906383	0.108504	0.215841	0.220733	0.252621	0.220952	0.18829	0.223311	0.262853	0.214983
0.030289							0.00927457	-0.00511919	0.0823215	0.0820518	0.0881557	0.0832702	0.124871	0.117637	0.125946	0.126778	0.115321	0.157284	0.172654	0.134331
0.017817							0.00567978	-0.00893949			0.0906383	0.0807469	0.05816	0.0820861	0.059442	0.0553355	0.0715391	0.0947317	0.107337	0.0835499
0.010481													0.0126751	0.0252053			0.0452701	0.0530303
0.006165													-0.00855116	0.0180952			0.033595	0.0321796
0.003627
0.002133
0	0.0130605	-0.00471631	0.00717956	0.000846117	0.110517	-0.0180348	-0.16687	-0.0127598	0.0823215	0.0770425	0.0881557	0.0832702	-0.0479714	-0.0352305	-0.0482313	-0.07456	0.0102449	-0.0268974	-0.0232963	0.00588464
Fit Normalized Anisotropy Data
Best-fit values
m1		= 1				= 1				= 1				= 1				= 1
Kd		25.89				1.511				0.2528				0.2304				0.1782
Std. Error
Kd		0.6205				0.07986				0.01472				0.009829				0.004087
95% CI (profile likelihood)
Kd		24.68 to 27.18				1.359 to 1.681				0.2256 to 0.2832				0.2107 to 0.252				0.1701 to 0.1867
Goodness of Fit
Degrees of Freedom		50				57				61				67				67
R square		0.9839				0.9732				0.9679				0.9842				0.9953
Absolute Sum of Squares		0.02353				0.1984				0.2564				0.1524				0.04393
Sy.x		0.02169				0.059				0.06483				0.04769				0.0256
Constraints
m1		m1 = 1				m1 = 1				m1 = 1				m1 = 1				m1 = 1
Number of points
# of X values		100				100				100				100				100
# Y values analyzed		51				58				62				68				68
