# Supplementary material for: Structural basis of protein translocation by the Vps4-Vta1 AAA ATPase
Source: eLife. 2017 Apr 5;6:e24487. doi: 10.7554/eLife.24487 (PMC5413351; doi:10.7554/eLife.24487)
Supplement: Figure 1—source data 2. — DOI: http://dx.doi.org/10.7554/eLife.24487.005 [file elife-24487-fig1-data2.xlsx]

## Sheet: 1 uM
Experiment date		Vps4 full length		Vps4(81-437)		Vps4(101-437)		Vps4(101-437)-Hcp1			ATP only			Standard curves (set intercept at average of A650(ATP only))
		A650	ATP/min/Vps4 hexamer	A650	ATP/min/Vps4 hexamer	A650	ATP/min/Vps4 hexamer	A650	ATP/min/Vps4 hexamer		A650			[sodium phosphate], μM	A650
2016-09-06		1.536	790.364	0.966	479.455	0.982	488.182				0.088			750	1.625
5 min @ 37°		1.766	915.818	1.21	612.545	0.876	430.364				0.089			300	0.843
[Vps4 subunits]= 1 μM		1.782	924.545	1.095	549.818	0.916	452.182				0.087			150	0.573
		1.619	835.636	0.956	474	0.925	457.091				0.084			50	0.29
														16.7	0.159
											0.087			5.55	0.098
														1.85	0.082
														0	0.076
2016-09-26	plate 1	0.691	739.2	0.454	454.8	0.374	358.8				0.079			750	0.775
5 min @ 37°		0.593	621.6	0.578	603.6	0.371	355.2				0.076			300	0.457
[Vps4 subunits]= 1 μM		0.623	657.6	0.527	542.4	0.375	360				0.07			150	0.243
		0.676	721.2											75	0.092
											0.075			37.5	0.122
														18.75	0.086
														9.375	0.064
														0	0.056
	plate 2	0.55	582	0.452	464.4	0.423	429.6				0.066			750	0.786
		0.578	615.6	0.486	505.2	0.372	368.4				0.065			300	0.456
		0.557	590.4	0.414	418.8	0.422	428.4				0.064			150	0.227
		0.625	672											75	0.196
											0.065			37.5	0.122
														18.75	0.092
														9.375	0.076
														0	0.057
2016-09-27	plate 1	0.684	659.673	0.369	316.036	0.474	430.582				0.079			750	0.842
5 min @ 37°		0.743	724.036	0.417	368.4	0.467	422.945				0.078			300	0.474
[Vps4 subunits]= 1 μM		0.696	672.764	0.391	340.036	0.412	362.945				0.08			150	0.313
											0.08			75	0.193
														37.5	0.116
											0.07925			18.75	0.093
														9.375	0.076
														0	0.057
	plate 2	0.634	672.24	0.369	354.24	0.49	499.44				0.074			750	0.87
		0.574	600.24	0.389	378.24	0.445	445.44				0.075			300	0.336
		0.604	636.24	0.44	439.44	0.417	411.84				0.07			150	0.225
											0.076			75	0.181
														37.5	0.106
											0.07375			18.75	0.103
														9.375	0.083
														0	0.058
Average			701.731		456.338		418.838
Stdev			104.323		91.1756		46.1274

## Sheet: 50 nM
Experiment date		Vps4 full length		Vps4(81-437)		Vps4(101-437)		Vps4(101-437)-Hcp1			ATP only			Standard curves (set intercept at average of A650(ATP only))
		A650	ATP/min/Vps4 hexamer	A650	ATP/min/Vps4 hexamer	A650	ATP/min/Vps4 hexamer	A650	ATP/min/Vps4 hexamer		A650			[sodium phosphate], μM	A650
2016-09-06		0.108	-64.7191	0.112	-53.9326	0.111	-56.6292	1.137	2710.11		0.12			600	2.247
5 min @ 37°		0.112	-53.9326	0.115	-45.8427	0.111	-56.6292	0.995	2327.19		0.119			300	1.757
[Vps4 subunits]= 0.05 μM		0.114	-48.5393	0.114	-48.5393	0.111	-56.6292	1.029	2418.88		0.117			150	1.418
		0.115	-45.8427	0.155	62.0225	0.109	-62.0225	1.003	2348.76					50	0.666
														16.6667	0.319
											0.118667			5.55556	0.166
														1.85185	0.113
														0	0.083
												excluded absorbance values >1.5
2016-09-26		0.064	186.667	0.06	80	0.059	53.3333	0.377	8533.33		0.068			750	0.67
5 min @ 37°		0.062	133.333	0.06	80	0.06	80	0.323	7093.33		0.067			300	0.405
[Vps4 subunits]= 0.05 μM		0.061	106.667	0.06	80	0.062	133.333	0.339	7520		0.046			150	0.253
											0.047			75	0.162
														37.5	0.104
											0.057			18.75	0.085
														9.375	0.088
														0	0.055
2016-09-27		0.075	-93.8182	0.068	-246.545	0.073	-137.455	0.336	5600.73		0.079			750	0.842
5 min @ 37°		0.082	58.9091	0.081	37.0909	0.077	-50.1818	0.312	5077.09		0.078			300	0.474
[Vps4 subunits]= 0.05 μM											0.08			150	0.313
											0.08			75	0.193
														37.5	0.116
											0.07925			18.75	0.093
														9.375	0.076
														0	0.057
2016-10-21						0.069	-52.3636	0.38	6733.09		0.07			750	0.851
5 min @ 37°						0.07	-30.5455	0.35	6078.55		0.073			300	0.535
[Vps4 subunits]= 0.05 μM						0.069	-52.3636	0.341	5882.18		0.071			150	0.322
						0.069	-52.3636	0.296	4900.36		0.07			75	0.207
											0.07			37.5	0.14
											0.073			18.75	0.102
											0.069			9.375	0.076
											0.075			0	0.056
											0.071375
Average			19.8582		-6.19408		-26.1936		5171.05
Stdev			102.639		107.371		71.9613		2125.97
