# Supplementary material for: Structural basis of protein translocation by the Vps4-Vta1 AAA ATPase
Source: eLife. 2017 Apr 5;6:e24487. doi: 10.7554/eLife.24487 (PMC5413351; doi:10.7554/eLife.24487)
Supplement: Figure 5—source data 1. — DOI: http://dx.doi.org/10.7554/eLife.24487.021 [file elife-24487-fig5-data1.xlsx]

## Sheet: Summary
Date of experiment	2016-12-02	2016-12-02	2016-12-22	2016-10-25	2017-01-27	2016-12-02	2016-12-02	2016-12-22	2016-10-25	2017-01-27	2016-12-02	2016-12-22	2017-01-27	2016-12-02	2016-12-02	2016-12-22	2017-02-16	2017-03-01	2017-01-27	2017-02-16	2017-03-01	2017-03-01
Row	A	H	A	O	A	B	I	B	N	B	K	D	E	D	L	E	G	K	F	J	M	N
Raw fluorescence polarization
[Vps4 monomer], uM	Vps4(101-437)-Hcp1					Vps4(101-437) L151D					Vps4(101-437)-Hcp1 K321A			Vps4(101-327)-Hcp1 E322A					Vps4(101-437)-Hcp1 R325D
60	156	156	158	132	169	149	148	148	130	163		155	173	170	166	166	162	149	151	149	140	141
40	156	155	155	123	167	141	138	139	122	157		154	170	168	169	166	163	146	147	145	137	131
26.6667	153	153	155	120	167	132	132	136	114	158	149	148	169	166	165	164	165	143	146	139	132	131
17.7778	154	153	157	122	169	122	122	126	108	153	150	151	168	167	163	166	164	141	142	139	134	127
11.8519	154	152	154	123	169	111	112	115	97	150	146	148	166	166	164	163	163	145	140	135	132	129
7.90123	154	150	149	120	166	101	96	102	87	141	146	146	166	168	166	162	163	139	135	131	131	126
5.26749	151	147	148	117	163	82	83	87	71	131	135	143	159	164	163	165	161	139	133	123	127	122
3.51166	146	144	144	108	162	70	72	75	60	120	135	136	156	162	163	162	159	145	123	118	123	119
2.34111	144	142	141	117	162	60	58	63	51	108	134	135	150	162	161	163	162	142	117	114	122	117
1.56074	141	138	137	112	158	49	47	60	35	91	121	126	142	160	154	157	158	142	107	104	113	110
1.04049	134	131	130	108	196	40	42	39	30	78	115	119	134	156	154	155	157	140	96	93	104	98
0.693661	130	124	125	100	145	32	34	39	21	65	103	110	122	149	150	148	152	139	87	80	91	89
0.462441	118	115	113	93	135	27	30	37	14	52	90	101	110	146	142	144	146	134	74	73	83	79
0.308294	112	105	105	86	122	27	24	29	10	42	79	88	96	139	132	136	140	129	64	63	70	70
0.205529	101	92	92	78	106	24	19	26	8	36	66	77	79	123	121	127	127	122	55	50	57	57
0.137019	89	85	81	67	85	20	21	26	7	29	55	68	71	113	111	115	117	114	46	49	49	52
0.0913463	79	73	68	63	66	21	20	24	5	27	45	56	56	98	96	98	101	104	36	38	45	44
0.0608976	67	66	63	59	56	23	23	26	2	26	43	50	51	86	81	88	85	91	38	37	41	41
0.0405984	60	60	54	52	45	22	23	25	3	27	38	49	44	71	72	74	68	82	33	32	38	38
0.0270656	54	52	53	48	38	21	22	26	5	25	37	43	37	59	65	64	56	64	31	31	33	33
0.0180437	45	46	45	40	33	22	21	21	1	22	31	38	31	50	54	56	49	51	24	26	31	29
0.0120291	46	41	41	40	28	22	17	20	2	20	30	38	29	48	47	51	37	42	24	27	27	25
0.00801943		41	43	31	26		19	22	2	20	26	38	30		44	50	37	37	24	25	22	22
0	18	20	22	29	23	19	20	20	27	21	19	21	22	19	22	22		18	19	22	17	20
max	153.5	152.5	154.3	122.4	170.2	160.5	158.3	157.3	137.3	165.6	150.1	151.3	162.8	167.2	165.5	165.1	164.4	144.5	147.4	143.4	137	132.9
min	30.44	33.5	34.4	33.26	17.61	19.97	19.32	22.44	4.596	20.22	25.02	32.25	24.86	23.65	29.73	30.62	17.73	16.21	23.76	25.79	23.67	24.24
Normalized fluorescence polarization
[Vps4 monomer], uM	Vps4(101-437)-Hcp1					Vps4(101-437) L151D					Vps4(101-437)-Hcp1 K321A			Vps4(101-327)-Hcp1 E322A					Vps4(101-437)-Hcp1 R325D
60	1.02032	1.02941	1.03086	1.1077	0.992136	0.918167	0.925889	0.93104	0.94499	0.982116		1.03108	1.07395	1.01951	1.00368	1.00669	0.983637	1.03508	1.02912	1.04761	1.02647	1.07454
40	1.02032	1.02101	1.00584	1.00673	0.979029	0.86124	0.853936	0.864304	0.884706	0.940845		1.02268	1.0522	1.00557	1.02578	1.00669	0.990455	1.01169	0.996765	1.0136	1	2.07454
26.6667	0.995937	1.0042	1.00584	0.973076	0.979029	0.797196	0.810764	0.842058	0.824421	0.947723	0.991206	0.972281	1.04495	0.991641	0.996317	0.99182	1.00409	0.988308	0.988677	0.962588	0.955881	3.07454
17.7778	1.00406	1.0042	1.02252	0.995513	0.992136	0.726037	0.738811	0.767907	0.779208	0.913331	0.999201	0.99748	1.0377	0.998607	0.981587	1.00669	0.997273	0.972718	0.956325	0.962588	0.973529	4.07454
11.8519	1.00406	0.995798	0.997498	1.00673	0.992136	0.647762	0.666859	0.686341	0.696317	0.892695	0.967221	0.972281	1.0232	0.991641	0.988952	0.984384	0.990455	1.0039	0.940149	0.928578	0.955881	5.07454
7.90123	1.00406	0.978992	0.955796	0.973076	0.972475	0.576603	0.551734	0.589945	0.620961	0.830788	0.967221	0.955481	1.0232	1.00557	1.00368	0.976948	0.990455	0.957128	0.899709	0.894567	0.947057	6.07454
5.26749	0.979685	0.953782	0.947456	0.939421	0.952815	0.4414	0.458195	0.478719	0.500392	0.762003	0.879277	0.930281	0.972452	0.977708	0.981587	0.999256	0.976819	0.957128	0.883533	0.826545	0.911762	7.07454
3.51166	0.939054	0.928571	0.914095	0.838456	0.946261	0.356009	0.379047	0.389738	0.417501	0.686339	0.879277	0.871483	0.950703	0.963776	0.981587	0.976948	0.963183	1.0039	0.802653	0.784032	0.876467	8.07454
2.34111	0.922802	0.911765	0.889074	0.939421	0.946261	0.28485	0.278313	0.300756	0.34968	0.603797	0.871282	0.863083	0.907206	0.963776	0.966856	0.984384	0.983637	0.980513	0.754125	0.750021	0.867643	9.07454
1.56074	0.898424	0.878151	0.855713	0.88333	0.920047	0.206575	0.199165	0.278511	0.229111	0.486862	0.767349	0.787484	0.84921	0.949843	0.915298	0.939768	0.956365	0.980513	0.673245	0.664994	0.788229	10.0745
1.04049	0.841541	0.819328	0.797331	0.838456	1.16908	0.142532	0.163189	0.122794	0.191434	0.397441	0.71938	0.728685	0.791214	0.921978	0.915298	0.924896	0.949547	0.964923	0.584277	0.571465	0.708815	11.0745
0.693661	0.809036	0.760504	0.75563	0.74871	0.834852	0.0856045	0.105627	0.122794	0.123613	0.30802	0.623441	0.653087	0.704219	0.873215	0.885836	0.872844	0.915456	0.957128	0.511485	0.46093	0.594106	12.0745
0.462441	0.711523	0.684874	0.655546	0.670182	0.769316	0.0500249	0.0768456	0.107964	0.0708645	0.2186	0.519508	0.577488	0.617225	0.852316	0.826913	0.843099	0.874548	0.918154	0.406341	0.401411	0.523515	13.0745
0.308294	0.662766	0.60084	0.588824	0.591654	0.684121	0.0500249	0.0336739	0.048643	0.0407222	0.149814	0.431564	0.468291	0.515731	0.803553	0.753259	0.783611	0.83364	0.87918	0.325461	0.316385	0.408806	14.0745
0.205529	0.573379	0.491597	0.4804	0.501907	0.579265	0.0286772	-0.00230249	0.0263977	0.0256511	0.108543	0.32763	0.375892	0.392489	0.692093	0.67224	0.716686	0.745006	0.824616	0.252669	0.20585	0.294097	15.0745
0.137019	0.475865	0.432773	0.388657	0.378506	0.441641	0.000213478	0.0120881	0.0263977	0.0181155	0.0603935	0.239687	0.300294	0.334493	0.622431	0.598586	0.627454	0.676826	0.762257	0.179877	0.197347	0.223507	16.0745
0.0913463	0.394604	0.331933	0.280234	0.333632	0.317124	0.0073294	0.00489279	0.0115676	0.00304437	0.0466364	0.159738	0.199496	0.22575	0.517938	0.488105	0.501041	0.567737	0.684309	0.0989971	0.103818	0.188211	17.0745
0.0608976	0.297091	0.273109	0.238532	0.288759	0.251589	0.0215612	0.0264786	0.0263977	-0.0195623	0.0397579	0.143748	0.149097	0.189503	0.434343	0.377624	0.426681	0.458649	0.582976	0.115173	0.095315	0.152916	18.0745
0.0405984	0.240208	0.222689	0.16347	0.210231	0.179501	0.0144453	0.0264786	0.0189826	-0.0120268	0.0466364	0.103774	0.140697	0.138756	0.32985	0.311335	0.322576	0.342742	0.512823	0.0747331	0.0528016	0.126445	19.0745
0.0270656	0.191451	0.155462	0.155129	0.165358	0.133626	0.0073294	0.0192834	0.0263977	0.00304437	0.0328794	0.0957787	0.0902982	0.0880093	0.246256	0.259778	0.248215	0.260926	0.372515	0.0585571	0.044299	0.082326	20.0745
0.0180437	0.118316	0.105042	0.088407	0.0756114	0.100859	0.0144453	0.0120881	-0.0106777	-0.0270979	0.0122438	0.0478094	0.048299	0.0445121	0.18356	0.178758	0.188727	0.2132	0.271182	0.00194112	0.00178556	0.0646784	21.0745
0.0120291	0.126442	0.0630252	0.0550459	0.0756114	0.068091	0.0144453	-0.016693	-0.0180928	-0.0195623	-0.00151328	0.0398145	0.048299	0.030013	0.169627	0.1272	0.151547	0.131383	0.201029	0.00194112	0.0102882	0.0293832	22.0745
0.00801943	-0.247359	0.0630252	0.0717264	-0.0253534	0.0549839	-0.142105	-0.00230249	-0.00326264	-0.0195623	-0.00151328	0.00783499	0.048299	0.0372626	-0.164751	0.105104	0.144111	0.131383	0.162055	0.00194112	-0.00671712	-0.0147357	23.0745
0	-0.101089	-0.113445	-0.10342	-0.04779	0.0353234	-0.00690244	0.00489279	-0.0180928	0.168827	0.00536525	-0.0481292	-0.0944981	-0.0207337	-0.0323929	-0.0569345	-0.0640988	-0.120884	0.0139528	-0.0384989	-0.0322252	-0.0588547	24.0745
Fit Normalized Anisotropy Data
Best-fit values
m1			= 1					= 1				= 1				= 1					= 1
Kd			0.1837					4.427				0.367				0.07166					0.5639
Std. Error
Kd			0.004591					0.218				0.00826				0.001983					0.0181
95% CI (profile likelihood)
Kd			0.1747 to 0.1932					4.01 to 4.887				0.3507 to 0.3841				0.0678 to 0.07573					0.5285 to 0.6017
Goodness of Fit
Degrees of Freedom			116					118				69				117					95
R square			0.9909					0.9565				0.9958				0.9861					0.9888
Absolute Sum of Squares			0.1471					0.5825				0.04306				0.1799					0.1608
Sy.x			0.03561					0.07026				0.02498				0.03921					0.04115
Constraints
m1			m1 = 1					m1 = 1				m1 = 1				m1 = 1					m1 = 1
Number of points
# of X values			144					144				144				144					144
# Y values analyzed			117					119				70				118					96

## Sheet: 161025
Software Version	2.06.10
Experiment File Path:	C:\Users\Public\Documents\Experiments\Nicole\161025-VSL.xpt
Protocol File Path:	C:\Users\Public\Documents\Protocols\FP_Nicole.prt
Plate Number	Plate 3
Date	2016-10-25
Time	11:58:32
Reader Type:	Synergy Neo
Reader Serial Number:	14081210
Reading Type	Reader
Procedure Details
Plate Type	Corning 384 flat bottom
Set Temperature	Setpoint 25°C
	Preheat before moving to next step
Read	Fluorescence Endpoint
	I1..P24
	Filter Set 1 (Dual PMT)
	Excitation: 485/20, Emission: 528/20
	Optics: Top, Gain: Automatic gain adjustment
	Filter Set 2 (Dual PMT)
	Excitation: 485/20, Emission: 528/20
	Optics: Top, Gain: Automatic gain adjustment
	Fluorescence Polarization
	Automatic gain adjustment:
	Scale to wells: I24
	Parallel scale value: 10000 RFU
	Requested polarization: 20 mP
	Light Source: Xenon Flash, Lamp Energy: Low
	Read Speed: Normal, Delay: 0 msec, Measurements/Data Point: 20
	Filter Switching
	Read Height: 6 mm
Results
Actual Temperature:	25
Actual Temperature:	25
		1	2	3	4	5	6	7	8	9	10	11	12	13	14	15	16	17	18	19	20	21	22	23	24
	A																									485/20,528/20 [Parallel]
																										485/20,528/20 [Perpendicular]
		?????	?????	?????	?????	?????	?????	?????	?????	?????	?????	?????	?????	?????	?????	?????	?????	?????	?????	?????	?????	?????	?????	?????	?????	Parallel Intensity
		?????	?????	?????	?????	?????	?????	?????	?????	?????	?????	?????	?????	?????	?????	?????	?????	?????	?????	?????	?????	?????	?????	?????	?????	Perpendicular Intensity
		?????	?????	?????	?????	?????	?????	?????	?????	?????	?????	?????	?????	?????	?????	?????	?????	?????	?????	?????	?????	?????	?????	?????	?????	Polarization
		?????	?????	?????	?????	?????	?????	?????	?????	?????	?????	?????	?????	?????	?????	?????	?????	?????	?????	?????	?????	?????	?????	?????	?????	Anisotropy
	B																									485/20,528/20 [Parallel]
																										485/20,528/20 [Perpendicular]
		?????	?????	?????	?????	?????	?????	?????	?????	?????	?????	?????	?????	?????	?????	?????	?????	?????	?????	?????	?????	?????	?????	?????	?????	Parallel Intensity
		?????	?????	?????	?????	?????	?????	?????	?????	?????	?????	?????	?????	?????	?????	?????	?????	?????	?????	?????	?????	?????	?????	?????	?????	Perpendicular Intensity
		?????	?????	?????	?????	?????	?????	?????	?????	?????	?????	?????	?????	?????	?????	?????	?????	?????	?????	?????	?????	?????	?????	?????	?????	Polarization
		?????	?????	?????	?????	?????	?????	?????	?????	?????	?????	?????	?????	?????	?????	?????	?????	?????	?????	?????	?????	?????	?????	?????	?????	Anisotropy
	C																									485/20,528/20 [Parallel]
																										485/20,528/20 [Perpendicular]
		?????	?????	?????	?????	?????	?????	?????	?????	?????	?????	?????	?????	?????	?????	?????	?????	?????	?????	?????	?????	?????	?????	?????	?????	Parallel Intensity
		?????	?????	?????	?????	?????	?????	?????	?????	?????	?????	?????	?????	?????	?????	?????	?????	?????	?????	?????	?????	?????	?????	?????	?????	Perpendicular Intensity
		?????	?????	?????	?????	?????	?????	?????	?????	?????	?????	?????	?????	?????	?????	?????	?????	?????	?????	?????	?????	?????	?????	?????	?????	Polarization
		?????	?????	?????	?????	?????	?????	?????	?????	?????	?????	?????	?????	?????	?????	?????	?????	?????	?????	?????	?????	?????	?????	?????	?????	Anisotropy
	D																									485/20,528/20 [Parallel]
																										485/20,528/20 [Perpendicular]
		?????	?????	?????	?????	?????	?????	?????	?????	?????	?????	?????	?????	?????	?????	?????	?????	?????	?????	?????	?????	?????	?????	?????	?????	Parallel Intensity
		?????	?????	?????	?????	?????	?????	?????	?????	?????	?????	?????	?????	?????	?????	?????	?????	?????	?????	?????	?????	?????	?????	?????	?????	Perpendicular Intensity
		?????	?????	?????	?????	?????	?????	?????	?????	?????	?????	?????	?????	?????	?????	?????	?????	?????	?????	?????	?????	?????	?????	?????	?????	Polarization
		?????	?????	?????	?????	?????	?????	?????	?????	?????	?????	?????	?????	?????	?????	?????	?????	?????	?????	?????	?????	?????	?????	?????	?????	Anisotropy
	E																									485/20,528/20 [Parallel]
																										485/20,528/20 [Perpendicular]
		?????	?????	?????	?????	?????	?????	?????	?????	?????	?????	?????	?????	?????	?????	?????	?????	?????	?????	?????	?????	?????	?????	?????	?????	Parallel Intensity
		?????	?????	?????	?????	?????	?????	?????	?????	?????	?????	?????	?????	?????	?????	?????	?????	?????	?????	?????	?????	?????	?????	?????	?????	Perpendicular Intensity
		?????	?????	?????	?????	?????	?????	?????	?????	?????	?????	?????	?????	?????	?????	?????	?????	?????	?????	?????	?????	?????	?????	?????	?????	Polarization
		?????	?????	?????	?????	?????	?????	?????	?????	?????	?????	?????	?????	?????	?????	?????	?????	?????	?????	?????	?????	?????	?????	?????	?????	Anisotropy
	F																									485/20,528/20 [Parallel]
																										485/20,528/20 [Perpendicular]
		?????	?????	?????	?????	?????	?????	?????	?????	?????	?????	?????	?????	?????	?????	?????	?????	?????	?????	?????	?????	?????	?????	?????	?????	Parallel Intensity
		?????	?????	?????	?????	?????	?????	?????	?????	?????	?????	?????	?????	?????	?????	?????	?????	?????	?????	?????	?????	?????	?????	?????	?????	Perpendicular Intensity
		?????	?????	?????	?????	?????	?????	?????	?????	?????	?????	?????	?????	?????	?????	?????	?????	?????	?????	?????	?????	?????	?????	?????	?????	Polarization
		?????	?????	?????	?????	?????	?????	?????	?????	?????	?????	?????	?????	?????	?????	?????	?????	?????	?????	?????	?????	?????	?????	?????	?????	Anisotropy
	G																									485/20,528/20 [Parallel]
																										485/20,528/20 [Perpendicular]
		?????	?????	?????	?????	?????	?????	?????	?????	?????	?????	?????	?????	?????	?????	?????	?????	?????	?????	?????	?????	?????	?????	?????	?????	Parallel Intensity
		?????	?????	?????	?????	?????	?????	?????	?????	?????	?????	?????	?????	?????	?????	?????	?????	?????	?????	?????	?????	?????	?????	?????	?????	Perpendicular Intensity
		?????	?????	?????	?????	?????	?????	?????	?????	?????	?????	?????	?????	?????	?????	?????	?????	?????	?????	?????	?????	?????	?????	?????	?????	Polarization
		?????	?????	?????	?????	?????	?????	?????	?????	?????	?????	?????	?????	?????	?????	?????	?????	?????	?????	?????	?????	?????	?????	?????	?????	Anisotropy
	H																									485/20,528/20 [Parallel]
																										485/20,528/20 [Perpendicular]
		?????	?????	?????	?????	?????	?????	?????	?????	?????	?????	?????	?????	?????	?????	?????	?????	?????	?????	?????	?????	?????	?????	?????	?????	Parallel Intensity
		?????	?????	?????	?????	?????	?????	?????	?????	?????	?????	?????	?????	?????	?????	?????	?????	?????	?????	?????	?????	?????	?????	?????	?????	Perpendicular Intensity
		?????	?????	?????	?????	?????	?????	?????	?????	?????	?????	?????	?????	?????	?????	?????	?????	?????	?????	?????	?????	?????	?????	?????	?????	Polarization
		?????	?????	?????	?????	?????	?????	?????	?????	?????	?????	?????	?????	?????	?????	?????	?????	?????	?????	?????	?????	?????	?????	?????	?????	Anisotropy
	I	47660	50872	39953	40847	38747	35401	34475	35562	34519	32233	23959	20678	17100	20395	19296	20325	17830	14127	11094	9728	13889	14183	15786	9982	485/20,528/20 [Parallel]
		36298	38896	30933	31384	30029	27516	27142	28335	27733	26455	20156	17707	15089	18118	17410	18496	16623	13257	10422	9115	12921	13257	14882	9432	485/20,528/20 [Perpendicular]
		47660	50872	39953	40847	38747	35401	34475	35562	34519	32233	23959	20678	17100	20395	19296	20325	17830	14127	11094	9728	13889	14183	15786	9982	Parallel Intensity
		36526	39140	31127	31581	30217	27689	27312	28513	27907	26621	20282	17818	15184	18232	17519	18612	16727	13340	10487	9172	13002	13340	14975	9491	Perpendicular Intensity
		132	130	124	128	124	122	116	110	106	95	83	74	59	56	48	44	32	29	28	29	33	31	26	25	Polarization
		92	91	86	89	86	85	80	76	73	66	57	51	40	38	33	30	22	19	19	20	22	21	18	17	Anisotropy
	J	45648	38449	33414	34582	34594	30610	26760	22528	16961	14122	15017	13231	11316	11628	13388	11489	11956	11341	10686	11888	10903	10259	12079	14250	485/20,528/20 [Parallel]
		34999	29950	26507	27733	28341	25626	23101	19893	15434	13019	13734	12258	10581	10806	12408	10712	11177	10575	9934	11180	10258	9667	11411	13328	485/20,528/20 [Perpendicular]
		45648	38449	33414	34582	34594	30610	26760	22528	16961	14122	15017	13231	11316	11628	13388	11489	11956	11341	10686	11888	10903	10259	12079	14250	Parallel Intensity
		35219	30138	26673	27907	28519	25787	23246	20018	15531	13101	13820	12335	10647	10874	12486	10779	11247	10641	9996	11250	10322	9728	11483	13412	Perpendicular Intensity
		129	121	112	107	96	86	70	59	44	38	42	35	30	34	35	32	31	32	33	28	27	27	25	30	Polarization
		90	84	78	74	66	59	48	40	30	25	28	24	21	23	24	21	21	21	22	19	18	18	17	20	Anisotropy
	K	45760	41312	42251	30902	29571	32504	31653	31008	32243	29659	16916	15346	16554	15567	15419	14356	16668	14152	14211	15013	14871	14138	13783	10825	485/20,528/20 [Parallel]
		34053	31035	31911	23342	22341	24662	24156	23708	24754	23135	13586	12819	14208	14044	14257	13297	15447	13190	13186	14012	13886	13288	12922	10249	485/20,528/20 [Perpendicular]
		45760	41312	42251	30902	29571	32504	31653	31008	32243	29659	16916	15346	16554	15567	15419	14356	16668	14152	14211	15013	14871	14138	13783	10825	Parallel Intensity
		34267	31230	32111	23488	22481	24817	24308	23857	24909	23280	13671	12899	14297	14132	14346	13380	15544	13273	13269	14100	13973	13371	13003	10313	Perpendicular Intensity
		144	139	136	136	136	134	131	130	128	120	106	87	73	48	36	35	35	32	34	31	31	28	29	24	Polarization
		101	97	95	95	95	94	92	91	89	84	73	59	50	33	24	24	24	22	23	21	21	19	20	16	Anisotropy
	L	43276	38057	44216	39192	36644	35361	37281	37687	36105	25871	19291	18348	15515	14495	13982	8197	8848	9151	9534	12657	12975	13300	12451	10574	485/20,528/20 [Parallel]
		33707	29961	34416	30711	28594	27661	29389	29834	28990	21064	16129	15591	13598	13327	12869	7623	8244	8465	8931	11774	12120	12586	11585	9882	485/20,528/20 [Perpendicular]
		43276	38057	44216	39192	36644	35361	37281	37687	36105	25871	19291	18348	15515	14495	13982	8197	8848	9151	9534	12657	12975	13300	12451	10574	Parallel Intensity
		33918	30149	34632	30904	28773	27835	29573	30021	29172	21196	16230	15689	13683	13411	12950	7671	8296	8518	8987	11848	12196	12665	11658	9944	Perpendicular Intensity
		121	116	122	118	120	119	115	113	106	99	86	78	63	39	38	33	32	36	30	33	31	24	33	31	Polarization
		84	80	84	82	84	83	80	78	73	68	59	53	43	26	26	22	22	24	20	22	21	16	22	21	Anisotropy
	M	43371	41356	33671	38535	34781	23218	21524	39345	41005	38746	28813	35354	29258	34273	34427	28846	31949	30325	26078	32508	31280	33192	43194	9914	485/20,528/20 [Parallel]
		33290	32174	26318	30203	27516	18561	17551	32158	33919	32927	25292	31694	26813	31821	31983	27315	30137	28934	25144	31337	30555	32629	43766	9390	485/20,528/20 [Perpendicular]
		43371	41356	33671	38535	34781	23218	21524	39345	41005	38746	28813	35354	29258	34273	34427	28846	31949	30325	26078	32508	31280	33192	43194	9914	Parallel Intensity
		33499	32376	26483	30393	27689	18677	17661	32360	34132	33134	25451	31893	26981	32021	32184	27486	30326	29116	25302	31534	30747	32834	44041	9449	Perpendicular Intensity
		128	122	119	118	114	108	99	97	91	78	62	51	40	34	34	24	26	20	15	15	9	5	-10	24	Polarization
		89	85	83	82	79	75	68	67	63	53	42	35	27	23	23	16	18	14	10	10	6	4	-6	16	Anisotropy
	N	37162	45231	35609	34473	32108	21551	44078	37107	22420	25809	26075	26576	33679	37144	37636	37416	34574	30957	33018	40465	42184	41232	43295	13310	485/20,528/20 [Parallel]
		28448	35194	28160	27602	26240	17971	37965	32698	20101	23904	24380	25338	32516	36215	36810	36671	34005	30616	32602	39844	41841	40812	42895	12524	485/20,528/20 [Perpendicular]
		37162	45231	35609	34473	32108	21551	44078	37107	22420	25809	26075	26576	33679	37144	37636	37416	34574	30957	33018	40465	42184	41232	43295	13310	Parallel Intensity
		28626	35415	28337	27775	26405	18084	38203	32903	20227	24054	24533	25497	32720	36442	37041	36901	34218	30808	32807	40094	42104	41068	43164	12603	Perpendicular Intensity
		130	122	114	108	97	87	71	60	51	35	30	21	14	10	8	7	5	2	3	5	1	2	2	27	Polarization
		90	85	79	74	67	60	49	41	35	24	21	14	10	6	5	5	3	2	2	3	1	1	1	18	Anisotropy
	O	43999	40608	41707	43796	43649	45487	43670	29599	46386	46540	47881	45078	43595	43528	40090	42685	38850	38651	39969	44655	38156	39085	42866	9200	485/20,528/20 [Parallel]
		33529	31523	32576	34066	33894	35552	34306	23659	36444	36932	38283	36638	35952	36438	34104	37075	34032	34113	35814	40309	34992	35874	40052	8622	485/20,528/20 [Perpendicular]
		43999	40608	41707	43796	43649	45487	43670	29599	46386	46540	47881	45078	43595	43528	40090	42685	38850	38651	39969	44655	38156	39085	42866	9200	Parallel Intensity
		33739	31721	32780	34280	34107	35775	34521	23807	36673	37164	38523	36868	36178	36667	34318	37308	34246	34327	36039	40562	35212	36099	40303	8676	Perpendicular Intensity
		132	123	120	122	123	120	117	108	117	112	108	100	93	86	78	67	63	59	52	48	40	40	31	29	Polarization
		92	85	83	85	85	83	81	75	81	78	75	69	64	59	53	46	43	40	35	33	27	27	21	20	Anisotropy
	P	37940	37794	39703	37155	40035	44574	44004	46130	47061	47067	50279	50060	51229	49243	54857	51782	49942	48085	53219	51165	53640	47943	50486	9467	485/20,528/20 [Parallel]
		29625	29822	31504	31213	34696	38910	39020	41243	42493	42905	45970	45899	47499	46303	51533	49299	47758	46411	51117	49655	52180	47713	50139	8826	485/20,528/20 [Perpendicular]
		37940	37794	39703	37155	40035	44574	44004	46130	47061	47067	50279	50060	51229	49243	54857	51782	49942	48085	53219	51165	53640	47943	50486	9467	Parallel Intensity
		29811	30009	31702	31409	34914	39154	39265	41502	42760	43174	46258	46187	47797	46594	51856	49608	48058	46702	51438	49967	52507	48012	50454	8881	Perpendicular Intensity
		120	115	112	84	68	65	57	53	48	43	42	40	35	28	28	21	19	15	17	12	11	-1	0	32	Polarization
		83	80	78	57	47	44	39	36	32	29	28	27	23	19	19	14	13	10	11	8	7	0	0	22	Anisotropy

## Sheet: 161202
Software Version	2.06.10
Experiment File Path:	C:\Users\Public\Documents\Experiments\Nicole\161202-VSL-2.xpt
Protocol File Path:	C:\Users\Public\Documents\Protocols\FP_Nicole.prt
Plate Number	Plate 2
Date	2016-12-02
Time	18:40:42
Reader Type:	Synergy Neo
Reader Serial Number:	14081210
Reading Type	Reader
Procedure Details
Plate Type	Corning 384 flat bottom
Set Temperature	Setpoint 25°C
	Preheat before moving to next step
Read	Fluorescence Endpoint
	A1..M24
	Filter Set 1 (Dual PMT)
	Excitation: 485/20, Emission: 528/20
	Optics: Top, Gain: Automatic gain adjustment
	Filter Set 2 (Dual PMT)
	Excitation: 485/20, Emission: 528/20
	Optics: Top, Gain: Automatic gain adjustment
	Fluorescence Polarization
	Automatic gain adjustment:
	Scale to wells: H24
	Parallel scale value: 10000 RFU
	Requested polarization: 20 mP
	Light Source: Xenon Flash, Lamp Energy: Low
	Read Speed: Normal, Delay: 0 msec, Measurements/Data Point: 20
	Filter Switching
	Read Height: 6 mm
Results
Actual Temperature:	25
Actual Temperature:	25
		1	2	3	4	5	6	7	8	9	10	11	12	13	14	15	16	17	18	19	20	21	22	23	24
	A	10394	11501	9843	7669	11147	12384	15691	12496	11703	11194	8649	9005	10241	11047	9367	8402	10196	10365	10221	9077	9310	11868	9734	35	485/20,528/20 [Parallel]
		6938	7677	6600	5135	7465	8287	10578	8499	7997	7695	6039	6337	7384	8052	6990	6425	7953	8285	8287	7448	7770	9887	8573	24	485/20,528/20 [Perpendicular]
		10394	11501	9843	7669	11147	12384	15691	12496	11703	11194	8649	9005	10241	11047	9367	8402	10196	10365	10221	9077	9310	11868	9734	35	Parallel Intensity
		7594	8403	7224	5621	8171	9071	11579	9303	8754	8423	6610	6937	8083	8814	7651	7033	8705	9069	9071	8153	8505	10822	9384	26	Perpendicular Intensity
		156	156	153	154	154	154	151	146	144	141	134	130	118	112	101	89	79	67	60	54	45	46	18	142	Polarization
		109	109	108	108	108	109	106	103	101	99	93	90	82	78	70	61	54	45	41	36	31	31	12	100	Anisotropy
	B	12659	12596	12672	11171	12770	12854	10072	10219	9369	9648	10007	8850	10380	10076	9859	9142	9794	9258	8797	9403	9423	9935	10087	28	485/20,528/20 [Parallel]
		8567	8657	8869	7993	9337	9587	7809	8118	7584	7995	8431	7579	8976	8717	8582	8018	8579	8071	7689	8242	8238	8692	8864	18	485/20,528/20 [Perpendicular]
		12659	12596	12672	11171	12770	12854	10072	10219	9369	9648	10007	8850	10380	10076	9859	9142	9794	9258	8797	9403	9423	9935	10087	28	Parallel Intensity
		9378	9476	9708	8749	10220	10494	8548	8886	8302	8751	9229	8296	9825	9542	9394	8777	9391	8835	8416	9022	9017	9514	9703	20	Perpendicular Intensity
		149	141	132	122	111	101	82	70	60	49	40	32	27	27	24	20	21	23	22	21	22	22	19	174	Polarization
		104	99	92	84	77	70	56	48	41	33	27	22	18	18	16	14	14	16	15	14	15	15	13	123	Anisotropy
	C	13160	11894	12541	13650	12718	14254	12915	13496	11669	11983	10991	12826	10762	12385	10684	11539	11030	11193	11130	10324	9783	10516	10792	29	485/20,528/20 [Parallel]
		8691	7885	8324	9036	8445	9456	8630	9056	7860	8106	7567	8860	7626	8959	7953	8845	8796	9117	9144	8580	8173	8789	9466	20	485/20,528/20 [Perpendicular]
		13160	11894	12541	13650	12718	14254	12915	13496	11669	11983	10991	12826	10762	12385	10684	11539	11030	11193	11130	10324	9783	10516	10792	29	Parallel Intensity
		9513	8631	9112	9891	9244	10351	9446	9913	8604	8873	8283	9698	8347	9807	8705	9682	9628	9980	10009	9392	8946	9621	10362	22	Perpendicular Intensity
		161	159	158	160	158	159	155	153	151	149	141	139	126	116	102	88	68	57	53	47	45	44	20	140	Polarization
		113	112	111	112	111	112	109	108	106	105	98	97	88	81	70	60	46	39	36	32	30	30	14	98	Anisotropy
	D	10599	9171	10472	10123	10393	12605	12870	13667	12665	11590	11164	10551	10784	10672	11890	13096	13005	10558	11148	10036	10244	9978	11395	32	485/20,528/20 [Parallel]
		6870	5966	6841	6604	6788	8195	8441	9004	8346	7663	7451	7133	7341	7376	8482	9537	9758	8125	8829	8152	8459	8274	10014	22	485/20,528/20 [Perpendicular]
		10599	9171	10472	10123	10393	12605	12870	13667	12665	11590	11164	10551	10784	10672	11890	13096	13005	10558	11148	10036	10244	9978	11395	32	Parallel Intensity
		7520	6530	7488	7229	7430	8970	9240	9856	9136	8388	8156	7808	8036	8074	9284	10439	10681	8894	9664	8923	9259	9057	10961	24	Perpendicular Intensity
		170	168	166	167	166	168	164	162	162	160	156	149	146	139	123	113	98	86	71	59	50	48	19	141	Polarization
		120	119	117	118	117	119	116	114	114	113	109	105	102	97	86	78	68	59	49	40	34	33	13	99	Anisotropy
	E	10887	13909	10032	10975	11779	11527	12597	13403	13308	12193	11084	11007	10352	10356	10771	9127	10764	10531	10244	10806	11334	9772	9870	38	485/20,528/20 [Parallel]
		7423	9498	6888	7550	8147	8049	8858	9548	9550	8948	8277	8378	8039	8243	8785	7506	9074	8891	8699	9180	9734	8422	8689	25	485/20,528/20 [Perpendicular]
		10887	13909	10032	10975	11779	11527	12597	13403	13308	12193	11084	11007	10352	10356	10771	9127	10764	10531	10244	10806	11334	9772	9870	38	Parallel Intensity
		8125	10397	7540	8264	8918	8811	9696	10451	10454	9795	9060	9171	8800	9023	9616	8216	9932	9732	9522	10049	10655	9219	9511	27	Perpendicular Intensity
		145	145	142	141	138	134	130	124	120	109	100	91	81	69	57	53	40	39	37	36	31	29	19	163	Polarization
		102	101	99	99	97	93	91	86	83	75	69	63	56	47	38	36	27	27	25	25	21	20	12	115	Anisotropy
	F	26	28	28	25	33	25	26	27	42	25	25	24	25	25	24	54	31	32	58	71	92	134	57	29	485/20,528/20 [Parallel]
		15	15	17	15	18	15	15	16	24	15	13	15	14	15	15	30	19	19	36	44	65	83	34	17	485/20,528/20 [Perpendicular]
		26	28	28	25	33	25	26	27	42	25	25	24	25	25	24	54	31	32	58	71	92	134	57	29	Parallel Intensity
		16	16	19	16	20	16	16	18	26	16	14	16	15	16	16	33	21	21	39	48	71	91	37	19	Perpendicular Intensity
		226	261	202	207	252	207	226	213	230	207	275	188	240	207	188	244	197	212	191	192	128	192	210	218	Polarization
		163	190	144	148	184	148	163	153	166	148	201	133	174	148	133	177	141	152	136	136	89	137	151	157	Anisotropy
	G	26	26	28	26	23	30	24	25	26	25	26	25	25	25	25	41	35	31	31	59	27	25	24	25	485/20,528/20 [Parallel]
		16	15	16	15	15	18	15	14	15	16	15	13	15	16	14	23	19	19	19	35	14	16	13	15	485/20,528/20 [Perpendicular]
		26	26	28	26	23	30	24	25	26	25	26	25	25	25	25	41	35	31	31	59	27	25	24	25	Parallel Intensity
		18	16	18	16	16	20	16	15	16	18	16	14	16	18	15	25	21	21	21	38	15	18	14	16	Perpendicular Intensity
		195	226	230	226	167	207	188	240	226	176	226	275	207	176	240	239	255	197	197	213	276	176	256	207	Polarization
		139	163	166	163	118	148	133	174	163	125	163	201	148	125	174	173	185	141	141	153	203	125	186	148	Anisotropy
	H	9367	9588	8977	9381	7300	6881	8796	11256	10018	10191	10317	10425	10604	9795	9785	10314	8694	8720	8309	10444	10347	9799	10622	9461	485/20,528/20 [Parallel]
		6244	6413	6019	6292	4912	4648	5976	7695	6880	7056	7244	7428	7686	7243	7439	7944	6857	6973	6728	8597	8613	8249	8942	8305	485/20,528/20 [Perpendicular]
		9367	9588	8977	9381	7300	6881	8796	11256	10018	10191	10317	10425	10604	9795	9785	10314	8694	8720	8309	10444	10347	9799	10622	9461	Parallel Intensity
		6835	7020	6588	6887	5377	5088	6541	8423	7531	7724	7929	8131	8413	7928	8143	8696	7506	7633	7365	9410	9428	9029	9788	9091	Perpendicular Intensity
		156	155	153	153	152	150	147	144	142	138	131	124	115	105	92	85	73	66	60	52	46	41	41	20	Polarization
		110	109	108	108	107	105	103	101	99	96	91	86	80	73	63	58	50	45	41	35	31	28	28	13	Anisotropy
	I	11482	11890	12079	12139	11976	11021	11196	10825	10375	10424	9650	8746	8920	8357	8169	9055	8228	8833	9378	9106	8473	8903	10938	10268	485/20,528/20 [Parallel]
		7789	8229	8462	8677	8730	8300	8661	8554	8443	8660	8104	7468	7675	7278	7180	7931	7216	7707	8176	7953	7425	7854	9614	9016	485/20,528/20 [Perpendicular]
		11482	11890	12079	12139	11976	11021	11196	10825	10375	10424	9650	8746	8920	8357	8169	9055	8228	8833	9378	9106	8473	8903	10938	10268	Parallel Intensity
		8526	9008	9263	9498	9556	9085	9480	9363	9242	9479	8871	8175	8401	7967	7859	8681	7899	8436	8950	8705	8127	8597	10524	9869	Perpendicular Intensity
		148	138	132	122	112	96	83	72	58	47	42	34	30	24	19	21	20	23	23	22	21	17	19	20	Polarization
		104	96	92	85	78	66	57	49	39	32	28	23	20	16	13	14	14	15	16	15	14	12	13	13	Anisotropy
	J	11406	8499	9851	8875	9665	8381	8570	11196	11729	11529	10511	9796	9142	8451	9167	9699	9239	10447	9451	8926	9753	10482	9156	9748	485/20,528/20 [Parallel]
		7521	5643	6578	5892	6445	5574	5773	7513	7916	7887	7267	6908	6533	6229	6919	7507	7326	8470	7767	7432	8242	8900	7811	8518	485/20,528/20 [Perpendicular]
		11406	8499	9851	8875	9665	8381	8570	11196	11729	11529	10511	9796	9142	8451	9167	9699	9239	10447	9451	8926	9753	10482	9156	9748	Parallel Intensity
		8233	6177	7200	6449	7055	6101	6319	8224	8665	8633	7955	7562	7151	6818	7574	8217	8019	9271	8502	8135	9022	9742	8550	9324	Perpendicular Intensity
		162	158	155	158	156	157	151	153	150	144	138	129	122	107	95	83	71	60	53	46	39	37	34	22	Polarization
		114	111	109	111	110	111	106	108	105	101	97	90	85	74	66	57	48	41	36	31	26	25	23	15	Anisotropy
	K	1040	1081	11129	10202	9275	9823	8951	10162	9470	10024	9337	10045	11428	9760	9296	9040	9677	8120	8354	8964	8755	8935	7980	8613	485/20,528/20 [Parallel]
		685	720	7534	6883	6311	6687	6226	7079	6610	7179	6767	7464	8708	7606	7434	7391	8086	6810	7079	7606	7515	7688	6924	7569	485/20,528/20 [Perpendicular]
		1040	1081	11129	10202	9275	9823	8951	10162	9470	10024	9337	10045	11428	9760	9296	9040	9677	8120	8354	8964	8755	8935	7980	8613	Parallel Intensity
		750	788	8247	7534	6908	7320	6815	7749	7235	7858	7407	8170	9532	8326	8137	8090	8851	7454	7749	8326	8226	8415	7579	8285	Perpendicular Intensity
		162	157	149	150	146	146	135	135	134	121	115	103	90	79	66	55	45	43	38	37	31	30	26	19	Polarization
		114	110	104	106	103	102	95	94	93	84	80	71	62	54	45	38	30	29	25	25	21	20	17	13	Anisotropy
	L	9032	8641	9047	7127	7286	9623	11478	11461	11834	11665	9644	10326	11172	9904	10334	10620	9285	10036	9836	9635	9918	9402	9201	9363	485/20,528/20 [Parallel]
		5897	5611	5921	4689	4783	6290	7549	7542	7807	7820	6465	6972	7665	6937	7400	7758	6991	7788	7774	7726	8125	7813	7694	8191	485/20,528/20 [Perpendicular]
		9032	8641	9047	7127	7286	9623	11478	11461	11834	11665	9644	10326	11172	9904	10334	10620	9285	10036	9836	9635	9918	9402	9201	9363	Parallel Intensity
		6455	6142	6481	5133	5236	6885	8263	8256	8546	8560	7077	7632	8390	7593	8100	8492	7652	8525	8509	8457	8894	8552	8422	8966	Perpendicular Intensity
		166	169	165	163	164	166	163	163	161	154	154	150	142	132	121	111	96	81	72	65	54	47	44	22	Polarization
		117	119	117	115	115	117	115	115	114	108	108	105	100	92	84	77	66	56	49	44	37	32	30	15	Anisotropy
	M	11797	11008	9676	10156	9366	8786	8980	9327	9236	9512	8781	9107	9812	9027	9478	9209	9532	9053	9168	8426	8508	8940	9527	10263	485/20,528/20 [Parallel]
		8035	7584	6707	7017	6523	6135	6394	6656	6677	6958	6524	6919	7577	7100	7631	7526	7902	7594	7733	7138	7298	7678	8221	9019	485/20,528/20 [Perpendicular]
		11797	11008	9676	10156	9366	8786	8980	9327	9236	9512	8781	9107	9812	9027	9478	9209	9532	9053	9168	8426	8508	8940	9527	10263	Parallel Intensity
		8795	8302	7342	7681	7140	6715	6999	7286	7309	7616	7141	7574	8294	7772	8353	8238	8650	8312	8465	7813	7988	8404	8999	9872	Perpendicular Intensity
		146	140	137	139	135	134	124	123	116	111	103	92	84	75	63	56	49	43	40	38	31	31	29	19	Polarization
		102	98	96	97	94	93	86	85	81	77	71	63	58	51	43	38	33	29	27	25	21	21	19	13	Anisotropy
	N																									485/20,528/20 [Parallel]
																										485/20,528/20 [Perpendicular]
		?????	?????	?????	?????	?????	?????	?????	?????	?????	?????	?????	?????	?????	?????	?????	?????	?????	?????	?????	?????	?????	?????	?????	?????	Parallel Intensity
		?????	?????	?????	?????	?????	?????	?????	?????	?????	?????	?????	?????	?????	?????	?????	?????	?????	?????	?????	?????	?????	?????	?????	?????	Perpendicular Intensity
		?????	?????	?????	?????	?????	?????	?????	?????	?????	?????	?????	?????	?????	?????	?????	?????	?????	?????	?????	?????	?????	?????	?????	?????	Polarization
		?????	?????	?????	?????	?????	?????	?????	?????	?????	?????	?????	?????	?????	?????	?????	?????	?????	?????	?????	?????	?????	?????	?????	?????	Anisotropy
	O																									485/20,528/20 [Parallel]
																										485/20,528/20 [Perpendicular]
		?????	?????	?????	?????	?????	?????	?????	?????	?????	?????	?????	?????	?????	?????	?????	?????	?????	?????	?????	?????	?????	?????	?????	?????	Parallel Intensity
		?????	?????	?????	?????	?????	?????	?????	?????	?????	?????	?????	?????	?????	?????	?????	?????	?????	?????	?????	?????	?????	?????	?????	?????	Perpendicular Intensity
		?????	?????	?????	?????	?????	?????	?????	?????	?????	?????	?????	?????	?????	?????	?????	?????	?????	?????	?????	?????	?????	?????	?????	?????	Polarization
		?????	?????	?????	?????	?????	?????	?????	?????	?????	?????	?????	?????	?????	?????	?????	?????	?????	?????	?????	?????	?????	?????	?????	?????	Anisotropy
	P																									485/20,528/20 [Parallel]
																										485/20,528/20 [Perpendicular]
		?????	?????	?????	?????	?????	?????	?????	?????	?????	?????	?????	?????	?????	?????	?????	?????	?????	?????	?????	?????	?????	?????	?????	?????	Parallel Intensity
		?????	?????	?????	?????	?????	?????	?????	?????	?????	?????	?????	?????	?????	?????	?????	?????	?????	?????	?????	?????	?????	?????	?????	?????	Perpendicular Intensity
		?????	?????	?????	?????	?????	?????	?????	?????	?????	?????	?????	?????	?????	?????	?????	?????	?????	?????	?????	?????	?????	?????	?????	?????	Polarization
		?????	?????	?????	?????	?????	?????	?????	?????	?????	?????	?????	?????	?????	?????	?????	?????	?????	?????	?????	?????	?????	?????	?????	?????	Anisotropy

## Sheet: 161222
Software Version	2.06.10
Experiment File Path:	C:\Users\Public\Documents\Experiments\Nicole\161222-VSL.xpt
Protocol File Path:	C:\Users\Public\Documents\Protocols\FP_Nicole.prt
Plate Number	Plate 1
Date	2016-12-22
Time	17:33:06
Reader Type:	Synergy Neo
Reader Serial Number:	14081210
Reading Type	Reader
Procedure Details
Plate Type	Corning 384 flat bottom
Set Temperature	Setpoint 25°C
	Preheat before moving to next step
Read	Fluorescence Endpoint
	A1..F24
	Filter Set 1 (Dual PMT)
	Excitation: 485/20, Emission: 528/20
	Optics: Top, Gain: Automatic gain adjustment
	Filter Set 2 (Dual PMT)
	Excitation: 485/20, Emission: 528/20
	Optics: Top, Gain: Automatic gain adjustment
	Fluorescence Polarization
	Automatic gain adjustment:
	Scale to wells: A24
	Parallel scale value: 10000 RFU
	Requested polarization: 20 mP
	Light Source: Xenon Flash, Lamp Energy: Low
	Read Speed: Normal, Delay: 0 msec, Measurements/Data Point: 20
	Filter Switching
	Read Height: 6 mm
Results
Actual Temperature:	25
Actual Temperature:	25
		1	2	3	4	5	6	7	8	9	10	11	12	13	14	15	16	17	18	19	20	21	22	23	24
	A	23963	24727	23646	20683	12725	1229	9669	11125	12099	12112	12120	11476	11351	10950	10153	10518	9780	10780	9640	10704	9492	9406	9077	9596	485/20,528/20 [Parallel]
		16895	17523	16768	14599	9041	882	6951	8074	8833	8909	9037	8651	8771	8594	8185	8660	8263	9207	8379	9337	8401	8396	8072	8899	485/20,528/20 [Perpendicular]
		23963	24727	23646	20683	12725	1229	9669	11125	12099	12112	12120	11476	11351	10950	10153	10518	9780	10780	9640	10704	9492	9406	9077	9596	Parallel Intensity
		17435	18083	17304	15066	9330	910	7173	8332	9115	9194	9326	8928	9051	8869	8447	8937	8527	9501	8647	9635	8670	8664	8330	9183	Perpendicular Intensity
18H		158	155	155	157	154	149	148	144	141	137	130	125	113	105	92	81	68	63	54	53	45	41	43	22	Polarization
		111	109	109	111	108	105	104	101	98	96	91	87	78	73	63	56	47	43	37	36	31	28	29	15	Anisotropy
	B	13558	11815	11631	13148	11630	10859	9656	10290	11095	8750	10039	10736	8234	8279	10221	9539	10088	11205	9719	12023	10251	10069	10289	10528	485/20,528/20 [Parallel]
		9745	8658	8579	9895	8953	8583	7863	8572	9475	7512	8989	9631	7409	7564	9404	8778	9323	10306	8958	11065	9534	9380	9537	9806	485/20,528/20 [Perpendicular]
		13558	11815	11631	13148	11630	10859	9656	10290	11095	8750	10039	10736	8234	8279	10221	9539	10088	11205	9719	12023	10251	10069	10289	10528	Parallel Intensity
		10057	8935	8853	10211	9239	8857	8114	8846	9778	7752	9276	9939	7646	7806	9705	9059	9621	10635	9244	11419	9839	9680	9842	10119	Perpendicular Intensity
d100 L151D		148	139	136	126	115	102	87	75	63	60	39	39	37	29	26	26	24	26	25	26	21	20	22	20	Polarization
		104	97	95	87	79	70	60	52	43	41	27	26	25	20	17	17	16	18	17	17	14	13	15	13	Anisotropy
	C	11263	11134	10426	10969	10782	10730	9625	10096	9342	9601	10787	10236	10507	10681	10172	10417	10458	10659	10962	9675	10103	9902	9986	9354	485/20,528/20 [Parallel]
		7918	7822	7398	7736	7615	7597	6827	7199	6662	6934	7843	7575	7911	8212	8017	8421	8709	9089	9496	8444	8930	8873	8947	8702	485/20,528/20 [Perpendicular]
		11263	11134	10426	10969	10782	10730	9625	10096	9342	9601	10787	10236	10507	10681	10172	10417	10458	10659	10962	9675	10103	9902	9986	9354	Parallel Intensity
		8171	8072	7635	7983	7858	7840	7045	7429	6875	7156	8094	7817	8164	8475	8273	8690	8987	9380	9800	8714	9215	9157	9233	8980	Perpendicular Intensity
18H E309A		159	159	155	158	157	156	155	152	152	146	143	134	125	115	103	90	76	64	56	52	46	39	39	20	Polarization
		112	112	109	111	110	109	109	107	107	102	100	93	87	80	71	62	52	43	38	35	31	26	26	14	Anisotropy
	D	13419	11437	11215	13624	12747	11819	13165	10297	12179	12747	12282	12183	12279	13612	12828	12304	11263	10288	11453	10442	11079	11879	10718	11347	485/20,528/20 [Parallel]
		9510	8131	8060	9736	9167	8543	9566	7582	8997	9586	9362	9467	9725	11056	10645	10413	9754	9015	10071	9285	9941	10660	9629	10548	485/20,528/20 [Perpendicular]
		13419	11437	11215	13624	12747	11819	13165	10297	12179	12747	12282	12183	12279	13612	12828	12304	11263	10288	11453	10442	11079	11879	10718	11347	Parallel Intensity
		9814	8391	8318	10047	9460	8816	9872	7824	9285	9892	9661	9770	10036	11409	10985	10746	10066	9303	10393	9582	10259	11001	9937	10885	Perpendicular Intensity
18H K321A		155	154	148	151	148	146	143	136	135	126	119	110	101	88	77	68	56	50	49	43	38	38	38	21	Polarization
		109	108	104	106	104	102	100	95	94	88	83	76	69	60	53	46	38	34	33	29	26	26	26	14	Anisotropy
	E	11689	12778	12582	12034	11498	10446	8240	11312	11020	10561	12661	9744	13233	10194	12018	8195	10470	10566	11116	12112	11858	11272	11758	11890	485/20,528/20 [Parallel]
		8099	8864	8748	8341	8012	7297	5728	7908	7678	7456	8968	7009	9596	7506	9023	6305	8330	8589	9280	10317	10265	9863	10300	11028	485/20,528/20 [Perpendicular]
		11689	12778	12582	12034	11498	10446	8240	11312	11020	10561	12661	9744	13233	10194	12018	8195	10470	10566	11116	12112	11858	11272	11758	11890	Parallel Intensity
		8358	9147	9028	8608	8268	7530	5911	8161	7923	7694	9255	7233	9903	7746	9311	6507	8596	8864	9577	10647	10593	10178	10629	11381	Perpendicular Intensity
18H E322A		166	166	164	166	163	162	165	162	163	157	155	148	144	136	127	115	98	88	74	64	56	51	50	22	Polarization
		117	117	116	117	115	114	116	114	115	110	109	104	101	95	88	80	68	60	51	44	38	35	34	15	Anisotropy
	F	11094	10817	12941	10573	9882	11435	11581	9932	10584	10683	9148	6958	8374	10405	10956	11017	10484	9092	13140	10301	10212	10581	11204	11351	485/20,528/20 [Parallel]
		7982	7934	9502	7827	7294	8469	8600	7508	8038	8231	7170	5537	6814	8611	9190	9526	9211	8052	11610	9280	9229	9604	10136	10565	485/20,528/20 [Perpendicular]
		11094	10817	12941	10573	9882	11435	11581	9932	10584	10683	9148	6958	8374	10405	10956	11017	10484	9092	13140	10301	10212	10581	11204	11351	Parallel Intensity
		8237	8188	9806	8077	7527	8740	8875	7748	8295	8494	7399	5714	7032	8886	9484	9831	9505	8309	11981	9577	9524	9911	10460	10903	Perpendicular Intensity
18H R325A		148	138	138	134	135	134	132	124	121	114	106	98	87	79	72	57	49	45	46	36	35	33	34	20	Polarization
		104	97	96	93	94	93	92	86	84	79	73	68	60	54	49	39	33	30	31	25	24	22	23	14	Anisotropy
	G																									485/20,528/20 [Parallel]
																										485/20,528/20 [Perpendicular]
		?????	?????	?????	?????	?????	?????	?????	?????	?????	?????	?????	?????	?????	?????	?????	?????	?????	?????	?????	?????	?????	?????	?????	?????	Parallel Intensity
		?????	?????	?????	?????	?????	?????	?????	?????	?????	?????	?????	?????	?????	?????	?????	?????	?????	?????	?????	?????	?????	?????	?????	?????	Perpendicular Intensity
		?????	?????	?????	?????	?????	?????	?????	?????	?????	?????	?????	?????	?????	?????	?????	?????	?????	?????	?????	?????	?????	?????	?????	?????	Polarization
		?????	?????	?????	?????	?????	?????	?????	?????	?????	?????	?????	?????	?????	?????	?????	?????	?????	?????	?????	?????	?????	?????	?????	?????	Anisotropy
	H																									485/20,528/20 [Parallel]
																										485/20,528/20 [Perpendicular]
		?????	?????	?????	?????	?????	?????	?????	?????	?????	?????	?????	?????	?????	?????	?????	?????	?????	?????	?????	?????	?????	?????	?????	?????	Parallel Intensity
		?????	?????	?????	?????	?????	?????	?????	?????	?????	?????	?????	?????	?????	?????	?????	?????	?????	?????	?????	?????	?????	?????	?????	?????	Perpendicular Intensity
		?????	?????	?????	?????	?????	?????	?????	?????	?????	?????	?????	?????	?????	?????	?????	?????	?????	?????	?????	?????	?????	?????	?????	?????	Polarization
		?????	?????	?????	?????	?????	?????	?????	?????	?????	?????	?????	?????	?????	?????	?????	?????	?????	?????	?????	?????	?????	?????	?????	?????	Anisotropy
	I																									485/20,528/20 [Parallel]
																										485/20,528/20 [Perpendicular]
		?????	?????	?????	?????	?????	?????	?????	?????	?????	?????	?????	?????	?????	?????	?????	?????	?????	?????	?????	?????	?????	?????	?????	?????	Parallel Intensity
		?????	?????	?????	?????	?????	?????	?????	?????	?????	?????	?????	?????	?????	?????	?????	?????	?????	?????	?????	?????	?????	?????	?????	?????	Perpendicular Intensity
		?????	?????	?????	?????	?????	?????	?????	?????	?????	?????	?????	?????	?????	?????	?????	?????	?????	?????	?????	?????	?????	?????	?????	?????	Polarization
		?????	?????	?????	?????	?????	?????	?????	?????	?????	?????	?????	?????	?????	?????	?????	?????	?????	?????	?????	?????	?????	?????	?????	?????	Anisotropy
	J																									485/20,528/20 [Parallel]
																										485/20,528/20 [Perpendicular]
		?????	?????	?????	?????	?????	?????	?????	?????	?????	?????	?????	?????	?????	?????	?????	?????	?????	?????	?????	?????	?????	?????	?????	?????	Parallel Intensity
		?????	?????	?????	?????	?????	?????	?????	?????	?????	?????	?????	?????	?????	?????	?????	?????	?????	?????	?????	?????	?????	?????	?????	?????	Perpendicular Intensity
		?????	?????	?????	?????	?????	?????	?????	?????	?????	?????	?????	?????	?????	?????	?????	?????	?????	?????	?????	?????	?????	?????	?????	?????	Polarization
		?????	?????	?????	?????	?????	?????	?????	?????	?????	?????	?????	?????	?????	?????	?????	?????	?????	?????	?????	?????	?????	?????	?????	?????	Anisotropy
	K																									485/20,528/20 [Parallel]
																										485/20,528/20 [Perpendicular]
		?????	?????	?????	?????	?????	?????	?????	?????	?????	?????	?????	?????	?????	?????	?????	?????	?????	?????	?????	?????	?????	?????	?????	?????	Parallel Intensity
		?????	?????	?????	?????	?????	?????	?????	?????	?????	?????	?????	?????	?????	?????	?????	?????	?????	?????	?????	?????	?????	?????	?????	?????	Perpendicular Intensity
		?????	?????	?????	?????	?????	?????	?????	?????	?????	?????	?????	?????	?????	?????	?????	?????	?????	?????	?????	?????	?????	?????	?????	?????	Polarization
		?????	?????	?????	?????	?????	?????	?????	?????	?????	?????	?????	?????	?????	?????	?????	?????	?????	?????	?????	?????	?????	?????	?????	?????	Anisotropy
	L																									485/20,528/20 [Parallel]
																										485/20,528/20 [Perpendicular]
		?????	?????	?????	?????	?????	?????	?????	?????	?????	?????	?????	?????	?????	?????	?????	?????	?????	?????	?????	?????	?????	?????	?????	?????	Parallel Intensity
		?????	?????	?????	?????	?????	?????	?????	?????	?????	?????	?????	?????	?????	?????	?????	?????	?????	?????	?????	?????	?????	?????	?????	?????	Perpendicular Intensity
		?????	?????	?????	?????	?????	?????	?????	?????	?????	?????	?????	?????	?????	?????	?????	?????	?????	?????	?????	?????	?????	?????	?????	?????	Polarization
		?????	?????	?????	?????	?????	?????	?????	?????	?????	?????	?????	?????	?????	?????	?????	?????	?????	?????	?????	?????	?????	?????	?????	?????	Anisotropy
	M																									485/20,528/20 [Parallel]
																										485/20,528/20 [Perpendicular]
		?????	?????	?????	?????	?????	?????	?????	?????	?????	?????	?????	?????	?????	?????	?????	?????	?????	?????	?????	?????	?????	?????	?????	?????	Parallel Intensity
		?????	?????	?????	?????	?????	?????	?????	?????	?????	?????	?????	?????	?????	?????	?????	?????	?????	?????	?????	?????	?????	?????	?????	?????	Perpendicular Intensity
		?????	?????	?????	?????	?????	?????	?????	?????	?????	?????	?????	?????	?????	?????	?????	?????	?????	?????	?????	?????	?????	?????	?????	?????	Polarization
		?????	?????	?????	?????	?????	?????	?????	?????	?????	?????	?????	?????	?????	?????	?????	?????	?????	?????	?????	?????	?????	?????	?????	?????	Anisotropy
	N																									485/20,528/20 [Parallel]
																										485/20,528/20 [Perpendicular]
		?????	?????	?????	?????	?????	?????	?????	?????	?????	?????	?????	?????	?????	?????	?????	?????	?????	?????	?????	?????	?????	?????	?????	?????	Parallel Intensity
		?????	?????	?????	?????	?????	?????	?????	?????	?????	?????	?????	?????	?????	?????	?????	?????	?????	?????	?????	?????	?????	?????	?????	?????	Perpendicular Intensity
		?????	?????	?????	?????	?????	?????	?????	?????	?????	?????	?????	?????	?????	?????	?????	?????	?????	?????	?????	?????	?????	?????	?????	?????	Polarization
		?????	?????	?????	?????	?????	?????	?????	?????	?????	?????	?????	?????	?????	?????	?????	?????	?????	?????	?????	?????	?????	?????	?????	?????	Anisotropy
	O																									485/20,528/20 [Parallel]
																										485/20,528/20 [Perpendicular]
		?????	?????	?????	?????	?????	?????	?????	?????	?????	?????	?????	?????	?????	?????	?????	?????	?????	?????	?????	?????	?????	?????	?????	?????	Parallel Intensity
		?????	?????	?????	?????	?????	?????	?????	?????	?????	?????	?????	?????	?????	?????	?????	?????	?????	?????	?????	?????	?????	?????	?????	?????	Perpendicular Intensity
		?????	?????	?????	?????	?????	?????	?????	?????	?????	?????	?????	?????	?????	?????	?????	?????	?????	?????	?????	?????	?????	?????	?????	?????	Polarization
		?????	?????	?????	?????	?????	?????	?????	?????	?????	?????	?????	?????	?????	?????	?????	?????	?????	?????	?????	?????	?????	?????	?????	?????	Anisotropy
	P																									485/20,528/20 [Parallel]
																										485/20,528/20 [Perpendicular]
		?????	?????	?????	?????	?????	?????	?????	?????	?????	?????	?????	?????	?????	?????	?????	?????	?????	?????	?????	?????	?????	?????	?????	?????	Parallel Intensity
		?????	?????	?????	?????	?????	?????	?????	?????	?????	?????	?????	?????	?????	?????	?????	?????	?????	?????	?????	?????	?????	?????	?????	?????	Perpendicular Intensity
		?????	?????	?????	?????	?????	?????	?????	?????	?????	?????	?????	?????	?????	?????	?????	?????	?????	?????	?????	?????	?????	?????	?????	?????	Polarization
		?????	?????	?????	?????	?????	?????	?????	?????	?????	?????	?????	?????	?????	?????	?????	?????	?????	?????	?????	?????	?????	?????	?????	?????	Anisotropy

## Sheet: 170127
Software Version	2.06.10
Experiment File Path:	C:\Users\Public\Documents\Experiments\Nicole\170127-VSL.xpt
Protocol File Path:	C:\Users\Public\Documents\Protocols\FP_Nicole.prt
Plate Number	Plate 1
Date	2017-01-27
Time	20:52:17
Reader Type:	Synergy Neo
Reader Serial Number:	14081210
Reading Type	Reader
Procedure Details
Plate Type	Corning 384 flat bottom
Set Temperature	Setpoint 25°C
	Preheat before moving to next step
Read	Fluorescence Endpoint
	A1..F24
	Filter Set 1 (Dual PMT)
	Excitation: 485/20, Emission: 528/20
	Optics: Top, Gain: Automatic gain adjustment
	Filter Set 2 (Dual PMT)
	Excitation: 485/20, Emission: 528/20
	Optics: Top, Gain: Automatic gain adjustment
	Fluorescence Polarization
	Automatic gain adjustment:
	Scale to wells: A24
	Parallel scale value: 10000 RFU
	Requested polarization: 20 mP
	Light Source: Xenon Flash, Lamp Energy: Low
	Read Speed: Normal, Delay: 0 msec, Measurements/Data Point: 20
	Filter Switching
	Read Height: 6 mm
Results
Actual Temperature:	25
Actual Temperature:	25
		1	2	3	4	5	6	7	8	9	10	11	12	13	14	15	16	17	18	19	20	21	22	23	24
	A	9157	8770	9851	11084	11154	10121	10289	10875	10853	21751	20	11738	11612	10830	9471	10855	10853	9538	9998	9897	9823	9177	8687	9805	485/20,528/20 [Parallel]
		6295	6060	6806	7625	7674	6999	7161	7581	7577	15286	13	8480	8563	8194	7410	8847	9195	8252	8845	8869	8898	8394	7975	9059	485/20,528/20 [Perpendicular]
		9157	8770	9851	11084	11154	10121	10289	10875	10853	21751	20	11738	11612	10830	9471	10855	10853	9538	9998	9897	9823	9177	8687	9805	Parallel Intensity
		6508	6265	7036	7883	7934	7236	7403	7838	7833	15803	13	8767	8853	8471	7661	9146	9506	8531	9144	9169	9199	8678	8245	9366	Perpendicular Intensity
		169	167	167	169	169	166	163	162	162	158	196	145	135	122	106	85	66	56	45	38	33	28	26	23	Polarization
		119	118	118	119	119	117	115	114	114	111	140	101	94	85	73	59	45	38	30	26	22	19	18	15	Anisotropy
	B	10541	10703	10120	11167	10549	11026	11083	11481	10563	9835	9472	9867	9199	8075	10201	8636	8961	9528	10213	10970	8857	9074	9246	9223	485/20,528/20 [Parallel]
		7334	7547	7113	7935	7544	8027	8240	8731	8231	7927	7836	8385	8020	7175	9187	7878	8218	8751	9353	10095	8202	8427	8586	8556	485/20,528/20 [Perpendicular]
		10541	10703	10120	11167	10549	11026	11083	11481	10563	9835	9472	9867	9199	8075	10201	8636	8961	9528	10213	10970	8857	9074	9246	9223	Parallel Intensity
		7582	7802	7354	8204	7799	8299	8519	9026	8510	8195	8101	8669	8291	7418	9498	8145	8496	9047	9670	10437	8480	8712	8877	8846	Perpendicular Intensity
		163	157	158	153	150	141	131	120	108	91	78	65	52	42	36	29	27	26	27	25	22	20	20	21	Polarization
		115	110	111	107	105	99	91	83	74	63	53	44	35	29	24	20	18	17	18	17	15	14	14	14	Anisotropy
	C	10469	9168	9223	11030	9572	10502	10781	10691	9599	9669	9093	9843	10599	6213	7341	9175	8744	9415	10103	9415	8146	9335	8161	9173	485/20,528/20 [Parallel]
		7149	6282	6314	7556	6572	7216	7505	7464	6740	6896	6570	7246	8060	4783	5847	7522	7383	8090	8816	8321	7226	8435	7375	8503	485/20,528/20 [Perpendicular]
		10469	9168	9223	11030	9572	10502	10781	10691	9599	9669	9093	9843	10599	6213	7341	9175	8744	9415	10103	9415	8146	9335	8161	9173	Parallel Intensity
		7391	6495	6528	7812	6794	7460	7759	7717	6968	7129	6792	7491	8333	4945	6045	7777	7633	8364	9114	8603	7471	8720	7625	8791	Perpendicular Intensity
		172	171	171	171	170	169	163	162	159	151	145	136	120	114	97	82	68	59	51	45	43	34	34	21	Polarization
		122	121	121	121	120	120	115	114	112	106	101	95	83	79	67	57	46	40	35	31	29	23	23	14	Anisotropy
	D	10489	11163	9518	14402	11239	14877	15934	14388	14896	16488	14314	14952	14014	13552	12719	12038	11069	11334	10787	10760	10548	10220	10550	10655	485/20,528/20 [Parallel]
		7351	7878	6739	10150	7961	10558	11422	10423	10884	12235	10808	11533	11070	10999	10584	10279	9576	10012	9598	9601	9495	9251	9521	9884	485/20,528/20 [Perpendicular]
		10489	11163	9518	14402	11239	14877	15934	14388	14896	16488	14314	14952	14014	13552	12719	12038	11069	11334	10787	10760	10548	10220	10550	10655	Parallel Intensity
		7600	8145	6967	10493	8230	10915	11809	10776	11252	12649	11174	11923	11445	11371	10942	10627	9900	10351	9923	9926	9816	9564	9843	10218	Perpendicular Intensity
		160	156	155	157	155	154	149	144	139	132	123	113	101	87	75	62	56	45	42	40	36	33	35	21	Polarization
		112	110	109	110	109	108	104	101	97	92	86	78	70	60	51	42	38	31	28	27	24	22	23	14	Anisotropy
	E	9472	9975	9024	11013	8696	9924	8061	9638	9903	11111	10192	10016	11641	10458	10299	11534	11203	10768	11376	11590	10999	11181	8309	8556	485/20,528/20 [Parallel]
		6462	6840	6209	7583	6019	6870	5656	6810	7075	8068	7526	7577	9037	8351	8501	9677	9687	9412	10073	10415	9990	10208	7569	7920	485/20,528/20 [Perpendicular]
		9472	9975	9024	11013	8696	9924	8061	9638	9903	11111	10192	10016	11641	10458	10299	11534	11203	10768	11376	11590	10999	11181	8309	8556	Parallel Intensity
		6681	7071	6419	7840	6223	7102	5847	7040	7314	8341	7781	7833	9343	8634	8789	10004	10015	9731	10414	10767	10328	10553	7825	8188	Perpendicular Intensity
		173	170	169	168	166	166	159	156	150	142	134	122	110	96	79	71	56	51	44	37	31	29	30	22	Polarization
		122	120	119	119	117	117	112	110	106	100	94	85	76	66	54	48	38	34	30	25	21	19	20	15	Anisotropy
	F	7345	5882	8444	8663	9472	7272	8256	9743	9168	8953	8749	8328	8179	8703	8763	8507	8011	8052	8906	8726	9253	8018	8327	8303	485/20,528/20 [Parallel]
		5239	4229	6084	6299	6914	5361	6112	7358	7010	6980	6979	6762	6818	7403	7595	7508	7207	7221	8071	7937	8531	7386	7676	7726	485/20,528/20 [Perpendicular]
		7345	5882	8444	8663	9472	7272	8256	9743	9168	8953	8749	8328	8179	8703	8763	8507	8011	8052	8906	8726	9253	8018	8327	8303	Parallel Intensity
		5416	4372	6290	6512	7148	5542	6319	7607	7247	7216	7215	6991	7049	7654	7852	7762	7451	7465	8344	8206	8820	7636	7936	7987	Perpendicular Intensity
		151	147	146	142	140	135	133	123	117	107	96	87	74	64	55	46	36	38	33	31	24	24	24	19	Polarization
		106	103	102	99	98	94	93	86	81	74	66	60	51	44	37	31	24	26	22	21	16	16	16	13	Anisotropy
	G																									485/20,528/20 [Parallel]
																										485/20,528/20 [Perpendicular]
		?????	?????	?????	?????	?????	?????	?????	?????	?????	?????	?????	?????	?????	?????	?????	?????	?????	?????	?????	?????	?????	?????	?????	?????	Parallel Intensity
		?????	?????	?????	?????	?????	?????	?????	?????	?????	?????	?????	?????	?????	?????	?????	?????	?????	?????	?????	?????	?????	?????	?????	?????	Perpendicular Intensity
		?????	?????	?????	?????	?????	?????	?????	?????	?????	?????	?????	?????	?????	?????	?????	?????	?????	?????	?????	?????	?????	?????	?????	?????	Polarization
		?????	?????	?????	?????	?????	?????	?????	?????	?????	?????	?????	?????	?????	?????	?????	?????	?????	?????	?????	?????	?????	?????	?????	?????	Anisotropy
	H																									485/20,528/20 [Parallel]
																										485/20,528/20 [Perpendicular]
		?????	?????	?????	?????	?????	?????	?????	?????	?????	?????	?????	?????	?????	?????	?????	?????	?????	?????	?????	?????	?????	?????	?????	?????	Parallel Intensity
		?????	?????	?????	?????	?????	?????	?????	?????	?????	?????	?????	?????	?????	?????	?????	?????	?????	?????	?????	?????	?????	?????	?????	?????	Perpendicular Intensity
		?????	?????	?????	?????	?????	?????	?????	?????	?????	?????	?????	?????	?????	?????	?????	?????	?????	?????	?????	?????	?????	?????	?????	?????	Polarization
		?????	?????	?????	?????	?????	?????	?????	?????	?????	?????	?????	?????	?????	?????	?????	?????	?????	?????	?????	?????	?????	?????	?????	?????	Anisotropy
	I																									485/20,528/20 [Parallel]
																										485/20,528/20 [Perpendicular]
		?????	?????	?????	?????	?????	?????	?????	?????	?????	?????	?????	?????	?????	?????	?????	?????	?????	?????	?????	?????	?????	?????	?????	?????	Parallel Intensity
		?????	?????	?????	?????	?????	?????	?????	?????	?????	?????	?????	?????	?????	?????	?????	?????	?????	?????	?????	?????	?????	?????	?????	?????	Perpendicular Intensity
		?????	?????	?????	?????	?????	?????	?????	?????	?????	?????	?????	?????	?????	?????	?????	?????	?????	?????	?????	?????	?????	?????	?????	?????	Polarization
		?????	?????	?????	?????	?????	?????	?????	?????	?????	?????	?????	?????	?????	?????	?????	?????	?????	?????	?????	?????	?????	?????	?????	?????	Anisotropy
	J																									485/20,528/20 [Parallel]
																										485/20,528/20 [Perpendicular]
		?????	?????	?????	?????	?????	?????	?????	?????	?????	?????	?????	?????	?????	?????	?????	?????	?????	?????	?????	?????	?????	?????	?????	?????	Parallel Intensity
		?????	?????	?????	?????	?????	?????	?????	?????	?????	?????	?????	?????	?????	?????	?????	?????	?????	?????	?????	?????	?????	?????	?????	?????	Perpendicular Intensity
		?????	?????	?????	?????	?????	?????	?????	?????	?????	?????	?????	?????	?????	?????	?????	?????	?????	?????	?????	?????	?????	?????	?????	?????	Polarization
		?????	?????	?????	?????	?????	?????	?????	?????	?????	?????	?????	?????	?????	?????	?????	?????	?????	?????	?????	?????	?????	?????	?????	?????	Anisotropy
	K																									485/20,528/20 [Parallel]
																										485/20,528/20 [Perpendicular]
		?????	?????	?????	?????	?????	?????	?????	?????	?????	?????	?????	?????	?????	?????	?????	?????	?????	?????	?????	?????	?????	?????	?????	?????	Parallel Intensity
		?????	?????	?????	?????	?????	?????	?????	?????	?????	?????	?????	?????	?????	?????	?????	?????	?????	?????	?????	?????	?????	?????	?????	?????	Perpendicular Intensity
		?????	?????	?????	?????	?????	?????	?????	?????	?????	?????	?????	?????	?????	?????	?????	?????	?????	?????	?????	?????	?????	?????	?????	?????	Polarization
		?????	?????	?????	?????	?????	?????	?????	?????	?????	?????	?????	?????	?????	?????	?????	?????	?????	?????	?????	?????	?????	?????	?????	?????	Anisotropy
	L																									485/20,528/20 [Parallel]
																										485/20,528/20 [Perpendicular]
		?????	?????	?????	?????	?????	?????	?????	?????	?????	?????	?????	?????	?????	?????	?????	?????	?????	?????	?????	?????	?????	?????	?????	?????	Parallel Intensity
		?????	?????	?????	?????	?????	?????	?????	?????	?????	?????	?????	?????	?????	?????	?????	?????	?????	?????	?????	?????	?????	?????	?????	?????	Perpendicular Intensity
		?????	?????	?????	?????	?????	?????	?????	?????	?????	?????	?????	?????	?????	?????	?????	?????	?????	?????	?????	?????	?????	?????	?????	?????	Polarization
		?????	?????	?????	?????	?????	?????	?????	?????	?????	?????	?????	?????	?????	?????	?????	?????	?????	?????	?????	?????	?????	?????	?????	?????	Anisotropy
	M																									485/20,528/20 [Parallel]
																										485/20,528/20 [Perpendicular]
		?????	?????	?????	?????	?????	?????	?????	?????	?????	?????	?????	?????	?????	?????	?????	?????	?????	?????	?????	?????	?????	?????	?????	?????	Parallel Intensity
		?????	?????	?????	?????	?????	?????	?????	?????	?????	?????	?????	?????	?????	?????	?????	?????	?????	?????	?????	?????	?????	?????	?????	?????	Perpendicular Intensity
		?????	?????	?????	?????	?????	?????	?????	?????	?????	?????	?????	?????	?????	?????	?????	?????	?????	?????	?????	?????	?????	?????	?????	?????	Polarization
		?????	?????	?????	?????	?????	?????	?????	?????	?????	?????	?????	?????	?????	?????	?????	?????	?????	?????	?????	?????	?????	?????	?????	?????	Anisotropy
	N																									485/20,528/20 [Parallel]
																										485/20,528/20 [Perpendicular]
		?????	?????	?????	?????	?????	?????	?????	?????	?????	?????	?????	?????	?????	?????	?????	?????	?????	?????	?????	?????	?????	?????	?????	?????	Parallel Intensity
		?????	?????	?????	?????	?????	?????	?????	?????	?????	?????	?????	?????	?????	?????	?????	?????	?????	?????	?????	?????	?????	?????	?????	?????	Perpendicular Intensity
		?????	?????	?????	?????	?????	?????	?????	?????	?????	?????	?????	?????	?????	?????	?????	?????	?????	?????	?????	?????	?????	?????	?????	?????	Polarization
		?????	?????	?????	?????	?????	?????	?????	?????	?????	?????	?????	?????	?????	?????	?????	?????	?????	?????	?????	?????	?????	?????	?????	?????	Anisotropy
	O																									485/20,528/20 [Parallel]
																										485/20,528/20 [Perpendicular]
		?????	?????	?????	?????	?????	?????	?????	?????	?????	?????	?????	?????	?????	?????	?????	?????	?????	?????	?????	?????	?????	?????	?????	?????	Parallel Intensity
		?????	?????	?????	?????	?????	?????	?????	?????	?????	?????	?????	?????	?????	?????	?????	?????	?????	?????	?????	?????	?????	?????	?????	?????	Perpendicular Intensity
		?????	?????	?????	?????	?????	?????	?????	?????	?????	?????	?????	?????	?????	?????	?????	?????	?????	?????	?????	?????	?????	?????	?????	?????	Polarization
		?????	?????	?????	?????	?????	?????	?????	?????	?????	?????	?????	?????	?????	?????	?????	?????	?????	?????	?????	?????	?????	?????	?????	?????	Anisotropy
	P																									485/20,528/20 [Parallel]
																										485/20,528/20 [Perpendicular]
		?????	?????	?????	?????	?????	?????	?????	?????	?????	?????	?????	?????	?????	?????	?????	?????	?????	?????	?????	?????	?????	?????	?????	?????	Parallel Intensity
		?????	?????	?????	?????	?????	?????	?????	?????	?????	?????	?????	?????	?????	?????	?????	?????	?????	?????	?????	?????	?????	?????	?????	?????	Perpendicular Intensity
		?????	?????	?????	?????	?????	?????	?????	?????	?????	?????	?????	?????	?????	?????	?????	?????	?????	?????	?????	?????	?????	?????	?????	?????	Polarization
		?????	?????	?????	?????	?????	?????	?????	?????	?????	?????	?????	?????	?????	?????	?????	?????	?????	?????	?????	?????	?????	?????	?????	?????	Anisotropy

## Sheet: 170216
Software Version	2.06.10
Experiment File Path:	C:\Users\Public\Documents\Experiments\Nicole\170216-VSL.xpt
Protocol File Path:	C:\Users\Public\Documents\Protocols\FP_Nicole.prt
Plate Number	Plate 1
Date	2017-02-16
Time	16:22:23
Reader Type:	Synergy Neo
Reader Serial Number:	14081210
Reading Type	Reader
Procedure Details
Plate Type	Corning 384 flat bottom
Set Temperature	Setpoint 25°C
	Preheat before moving to next step
Read	Fluorescence Endpoint
	G1..J24
	Filter Set 1 (Dual PMT)
	Excitation: 485/20, Emission: 528/20
	Optics: Top, Gain: Automatic gain adjustment
	Filter Set 2 (Dual PMT)
	Excitation: 485/20, Emission: 528/20
	Optics: Top, Gain: Automatic gain adjustment
	Fluorescence Polarization
	Automatic gain adjustment:
	Scale to wells: I24
	Parallel scale value: 10000 RFU
	Requested polarization: 20 mP
	Light Source: Xenon Flash, Lamp Energy: Low
	Read Speed: Normal, Delay: 0 msec, Measurements/Data Point: 20
	Filter Switching
	Read Height: 6 mm
Results
Actual Temperature:	25
Actual Temperature:	25
		1	2	3	4	5	6	7	8	9	10	11	12	13	14	15	16	17	18	19	20	21	22	23	24
	A																									485/20,528/20 [Parallel]
																										485/20,528/20 [Perpendicular]
		?????	?????	?????	?????	?????	?????	?????	?????	?????	?????	?????	?????	?????	?????	?????	?????	?????	?????	?????	?????	?????	?????	?????	?????	Parallel Intensity
		?????	?????	?????	?????	?????	?????	?????	?????	?????	?????	?????	?????	?????	?????	?????	?????	?????	?????	?????	?????	?????	?????	?????	?????	Perpendicular Intensity
		?????	?????	?????	?????	?????	?????	?????	?????	?????	?????	?????	?????	?????	?????	?????	?????	?????	?????	?????	?????	?????	?????	?????	?????	Polarization
		?????	?????	?????	?????	?????	?????	?????	?????	?????	?????	?????	?????	?????	?????	?????	?????	?????	?????	?????	?????	?????	?????	?????	?????	Anisotropy
	B																									485/20,528/20 [Parallel]
																										485/20,528/20 [Perpendicular]
		?????	?????	?????	?????	?????	?????	?????	?????	?????	?????	?????	?????	?????	?????	?????	?????	?????	?????	?????	?????	?????	?????	?????	?????	Parallel Intensity
		?????	?????	?????	?????	?????	?????	?????	?????	?????	?????	?????	?????	?????	?????	?????	?????	?????	?????	?????	?????	?????	?????	?????	?????	Perpendicular Intensity
		?????	?????	?????	?????	?????	?????	?????	?????	?????	?????	?????	?????	?????	?????	?????	?????	?????	?????	?????	?????	?????	?????	?????	?????	Polarization
		?????	?????	?????	?????	?????	?????	?????	?????	?????	?????	?????	?????	?????	?????	?????	?????	?????	?????	?????	?????	?????	?????	?????	?????	Anisotropy
	C																									485/20,528/20 [Parallel]
																										485/20,528/20 [Perpendicular]
		?????	?????	?????	?????	?????	?????	?????	?????	?????	?????	?????	?????	?????	?????	?????	?????	?????	?????	?????	?????	?????	?????	?????	?????	Parallel Intensity
		?????	?????	?????	?????	?????	?????	?????	?????	?????	?????	?????	?????	?????	?????	?????	?????	?????	?????	?????	?????	?????	?????	?????	?????	Perpendicular Intensity
		?????	?????	?????	?????	?????	?????	?????	?????	?????	?????	?????	?????	?????	?????	?????	?????	?????	?????	?????	?????	?????	?????	?????	?????	Polarization
		?????	?????	?????	?????	?????	?????	?????	?????	?????	?????	?????	?????	?????	?????	?????	?????	?????	?????	?????	?????	?????	?????	?????	?????	Anisotropy
	D																									485/20,528/20 [Parallel]
																										485/20,528/20 [Perpendicular]
		?????	?????	?????	?????	?????	?????	?????	?????	?????	?????	?????	?????	?????	?????	?????	?????	?????	?????	?????	?????	?????	?????	?????	?????	Parallel Intensity
		?????	?????	?????	?????	?????	?????	?????	?????	?????	?????	?????	?????	?????	?????	?????	?????	?????	?????	?????	?????	?????	?????	?????	?????	Perpendicular Intensity
		?????	?????	?????	?????	?????	?????	?????	?????	?????	?????	?????	?????	?????	?????	?????	?????	?????	?????	?????	?????	?????	?????	?????	?????	Polarization
		?????	?????	?????	?????	?????	?????	?????	?????	?????	?????	?????	?????	?????	?????	?????	?????	?????	?????	?????	?????	?????	?????	?????	?????	Anisotropy
	E																									485/20,528/20 [Parallel]
																										485/20,528/20 [Perpendicular]
		?????	?????	?????	?????	?????	?????	?????	?????	?????	?????	?????	?????	?????	?????	?????	?????	?????	?????	?????	?????	?????	?????	?????	?????	Parallel Intensity
		?????	?????	?????	?????	?????	?????	?????	?????	?????	?????	?????	?????	?????	?????	?????	?????	?????	?????	?????	?????	?????	?????	?????	?????	Perpendicular Intensity
		?????	?????	?????	?????	?????	?????	?????	?????	?????	?????	?????	?????	?????	?????	?????	?????	?????	?????	?????	?????	?????	?????	?????	?????	Polarization
		?????	?????	?????	?????	?????	?????	?????	?????	?????	?????	?????	?????	?????	?????	?????	?????	?????	?????	?????	?????	?????	?????	?????	?????	Anisotropy
	F																									485/20,528/20 [Parallel]
																										485/20,528/20 [Perpendicular]
		?????	?????	?????	?????	?????	?????	?????	?????	?????	?????	?????	?????	?????	?????	?????	?????	?????	?????	?????	?????	?????	?????	?????	?????	Parallel Intensity
		?????	?????	?????	?????	?????	?????	?????	?????	?????	?????	?????	?????	?????	?????	?????	?????	?????	?????	?????	?????	?????	?????	?????	?????	Perpendicular Intensity
		?????	?????	?????	?????	?????	?????	?????	?????	?????	?????	?????	?????	?????	?????	?????	?????	?????	?????	?????	?????	?????	?????	?????	?????	Polarization
		?????	?????	?????	?????	?????	?????	?????	?????	?????	?????	?????	?????	?????	?????	?????	?????	?????	?????	?????	?????	?????	?????	?????	?????	Anisotropy
	G	9479	9266	10521	10266	9358	8808	9588	8419	8805	8629	8936	7024	8300	7435	5691	5109	6477	4967	6387	6628	5091	6269	5146	8	485/20,528/20 [Parallel]
		6437	6281	7107	6938	6337	5976	6526	5754	5981	5907	6138	4865	5829	5285	4156	3806	4982	3944	5245	5577	4348	5479	4498	5	485/20,528/20 [Perpendicular]
		9479	9266	10521	10266	9358	8808	9588	8419	8805	8629	8936	7024	8300	7435	5691	5109	6477	4967	6387	6628	5091	6269	5146	8	Parallel Intensity
		6835	6669	7546	7367	6729	6345	6929	6110	6351	6272	6517	5166	6189	5612	4413	4041	5290	4188	5569	5922	4617	5818	4776	5	Perpendicular Intensity
		162	163	165	164	163	163	161	159	162	158	157	152	146	140	127	117	101	85	68	56	49	37	37	202	Polarization
		114	115	116	116	115	115	113	112	114	111	110	107	102	98	88	81	70	58	47	38	33	25	25	145	Anisotropy
	H	5814	7912	7981	7146	9214	9035	9788	8755	10069	9354	7731	7971	7852	7162	7689	7455	8137	7922	8117	7941	7577	7959	7284	9	485/20,528/20 [Parallel]
		3971	5456	5524	4943	6408	6278	6914	6265	7193	6814	5734	6045	6088	5659	6292	6195	6879	6776	7018	6958	6706	7072	6467	6	485/20,528/20 [Perpendicular]
		5814	7912	7981	7146	9214	9035	9788	8755	10069	9354	7731	7971	7852	7162	7689	7455	8137	7922	8117	7941	7577	7959	7284	9	Parallel Intensity
		4216	5793	5865	5248	6804	6666	7341	6652	7638	7235	6088	6419	6464	6009	6681	6578	7304	7195	7452	7388	7120	7509	6867	6	Perpendicular Intensity
		159	155	153	153	150	151	143	136	137	128	119	108	97	88	70	63	54	48	43	36	31	29	29	171	Polarization
		112	109	107	108	106	106	100	95	96	89	83	75	67	60	48	43	37	33	29	24	21	20	20	121	Anisotropy
	I	7086	6735	6485	6175	5645	5790	5716	6037	6005	6550	7138	7595	7866	7997	8177	6654	6603	7488	7624	8457	6806	6783	8166	9029	485/20,528/20 [Parallel]
		4792	4549	4395	4208	3811	3982	3984	4225	4228	4695	5201	5654	5995	6216	6602	5514	5574	6418	6594	7404	6029	6021	7277	8157	485/20,528/20 [Perpendicular]
		7086	6735	6485	6175	5645	5790	5716	6037	6005	6550	7138	7595	7866	7997	8177	6654	6603	7488	7624	8457	6806	6783	8166	9029	Parallel Intensity
		5088	4830	4667	4468	4047	4228	4230	4486	4489	4985	5522	6003	6366	6600	7010	5855	5918	6815	7002	7862	6402	6393	7727	8661	Perpendicular Intensity
		164	165	163	160	165	156	149	147	144	136	128	117	105	96	77	64	55	47	43	36	31	30	28	21	Polarization
		116	116	115	113	116	110	105	103	101	95	89	81	73	66	53	44	37	32	29	25	21	20	19	14	Anisotropy
	J	4808	6411	5297	5582	5040	5183	5420	4620	5950	6748	6941	5948	6456	6486	6899	7105	6115	12588	5697	6737	6547	6962	7501	8410	485/20,528/20 [Parallel]
		3351	4508	3768	3973	3614	3750	3988	3436	4460	5156	5423	4770	5256	5386	5874	6068	5338	11015	5035	5963	5855	6211	6721	7581	485/20,528/20 [Perpendicular]
		4808	6411	5297	5582	5040	5183	5420	4620	5950	6748	6941	5948	6456	6486	6899	7105	6115	12588	5697	6737	6547	6962	7501	8410	Parallel Intensity
		3558	4787	4001	4219	3837	3982	4234	3648	4736	5475	5758	5065	5581	5719	6237	6443	5668	11696	5346	6332	6217	6595	7136	8050	Perpendicular Intensity
		149	145	139	139	135	131	123	118	114	104	93	80	73	63	50	49	38	37	32	31	26	27	25	22	Polarization
		105	102	97	97	95	91	85	82	79	72	64	55	50	43	34	33	26	25	21	21	17	18	17	15	Anisotropy
	K																									485/20,528/20 [Parallel]
																										485/20,528/20 [Perpendicular]
		?????	?????	?????	?????	?????	?????	?????	?????	?????	?????	?????	?????	?????	?????	?????	?????	?????	?????	?????	?????	?????	?????	?????	?????	Parallel Intensity
		?????	?????	?????	?????	?????	?????	?????	?????	?????	?????	?????	?????	?????	?????	?????	?????	?????	?????	?????	?????	?????	?????	?????	?????	Perpendicular Intensity
		?????	?????	?????	?????	?????	?????	?????	?????	?????	?????	?????	?????	?????	?????	?????	?????	?????	?????	?????	?????	?????	?????	?????	?????	Polarization
		?????	?????	?????	?????	?????	?????	?????	?????	?????	?????	?????	?????	?????	?????	?????	?????	?????	?????	?????	?????	?????	?????	?????	?????	Anisotropy
	L																									485/20,528/20 [Parallel]
																										485/20,528/20 [Perpendicular]
		?????	?????	?????	?????	?????	?????	?????	?????	?????	?????	?????	?????	?????	?????	?????	?????	?????	?????	?????	?????	?????	?????	?????	?????	Parallel Intensity
		?????	?????	?????	?????	?????	?????	?????	?????	?????	?????	?????	?????	?????	?????	?????	?????	?????	?????	?????	?????	?????	?????	?????	?????	Perpendicular Intensity
		?????	?????	?????	?????	?????	?????	?????	?????	?????	?????	?????	?????	?????	?????	?????	?????	?????	?????	?????	?????	?????	?????	?????	?????	Polarization
		?????	?????	?????	?????	?????	?????	?????	?????	?????	?????	?????	?????	?????	?????	?????	?????	?????	?????	?????	?????	?????	?????	?????	?????	Anisotropy
	M																									485/20,528/20 [Parallel]
																										485/20,528/20 [Perpendicular]
		?????	?????	?????	?????	?????	?????	?????	?????	?????	?????	?????	?????	?????	?????	?????	?????	?????	?????	?????	?????	?????	?????	?????	?????	Parallel Intensity
		?????	?????	?????	?????	?????	?????	?????	?????	?????	?????	?????	?????	?????	?????	?????	?????	?????	?????	?????	?????	?????	?????	?????	?????	Perpendicular Intensity
		?????	?????	?????	?????	?????	?????	?????	?????	?????	?????	?????	?????	?????	?????	?????	?????	?????	?????	?????	?????	?????	?????	?????	?????	Polarization
		?????	?????	?????	?????	?????	?????	?????	?????	?????	?????	?????	?????	?????	?????	?????	?????	?????	?????	?????	?????	?????	?????	?????	?????	Anisotropy
	N																									485/20,528/20 [Parallel]
																										485/20,528/20 [Perpendicular]
		?????	?????	?????	?????	?????	?????	?????	?????	?????	?????	?????	?????	?????	?????	?????	?????	?????	?????	?????	?????	?????	?????	?????	?????	Parallel Intensity
		?????	?????	?????	?????	?????	?????	?????	?????	?????	?????	?????	?????	?????	?????	?????	?????	?????	?????	?????	?????	?????	?????	?????	?????	Perpendicular Intensity
		?????	?????	?????	?????	?????	?????	?????	?????	?????	?????	?????	?????	?????	?????	?????	?????	?????	?????	?????	?????	?????	?????	?????	?????	Polarization
		?????	?????	?????	?????	?????	?????	?????	?????	?????	?????	?????	?????	?????	?????	?????	?????	?????	?????	?????	?????	?????	?????	?????	?????	Anisotropy
	O																									485/20,528/20 [Parallel]
																										485/20,528/20 [Perpendicular]
		?????	?????	?????	?????	?????	?????	?????	?????	?????	?????	?????	?????	?????	?????	?????	?????	?????	?????	?????	?????	?????	?????	?????	?????	Parallel Intensity
		?????	?????	?????	?????	?????	?????	?????	?????	?????	?????	?????	?????	?????	?????	?????	?????	?????	?????	?????	?????	?????	?????	?????	?????	Perpendicular Intensity
		?????	?????	?????	?????	?????	?????	?????	?????	?????	?????	?????	?????	?????	?????	?????	?????	?????	?????	?????	?????	?????	?????	?????	?????	Polarization
		?????	?????	?????	?????	?????	?????	?????	?????	?????	?????	?????	?????	?????	?????	?????	?????	?????	?????	?????	?????	?????	?????	?????	?????	Anisotropy
	P																									485/20,528/20 [Parallel]
																										485/20,528/20 [Perpendicular]
		?????	?????	?????	?????	?????	?????	?????	?????	?????	?????	?????	?????	?????	?????	?????	?????	?????	?????	?????	?????	?????	?????	?????	?????	Parallel Intensity
		?????	?????	?????	?????	?????	?????	?????	?????	?????	?????	?????	?????	?????	?????	?????	?????	?????	?????	?????	?????	?????	?????	?????	?????	Perpendicular Intensity
		?????	?????	?????	?????	?????	?????	?????	?????	?????	?????	?????	?????	?????	?????	?????	?????	?????	?????	?????	?????	?????	?????	?????	?????	Polarization
		?????	?????	?????	?????	?????	?????	?????	?????	?????	?????	?????	?????	?????	?????	?????	?????	?????	?????	?????	?????	?????	?????	?????	?????	Anisotropy

## Sheet: 170301
Software Version	2.06.10
Experiment File Path:	C:\Users\Public\Documents\Experiments\Nicole\170301-VSL.xpt
Protocol File Path:	C:\Users\Public\Documents\Protocols\FP_Nicole.prt
Plate Number	Plate 1
Date	2017-03-01
Time	10:42:48
Reader Type:	Synergy Neo
Reader Serial Number:	14081210
Reading Type	Reader
Procedure Details
Plate Type	Corning 384 flat bottom
Set Temperature	Setpoint 25°C
	Preheat before moving to next step
Read	Fluorescence Endpoint
	K1..N24
	Filter Set 1 (Dual PMT)
	Excitation: 485/20, Emission: 528/20
	Optics: Top, Gain: Automatic gain adjustment
	Filter Set 2 (Dual PMT)
	Excitation: 485/20, Emission: 528/20
	Optics: Top, Gain: Automatic gain adjustment
	Fluorescence Polarization
	Automatic gain adjustment:
	Scale to wells: K24
	Parallel scale value: 10000 RFU
	Requested polarization: 20 mP
	Light Source: Xenon Flash, Lamp Energy: Low
	Read Speed: Normal, Delay: 0 msec, Measurements/Data Point: 20
	Filter Switching
	Read Height: 6 mm
Results
Actual Temperature:	25
Actual Temperature:	25
		1	2	3	4	5	6	7	8	9	10	11	12	13	14	15	16	17	18	19	20	21	22	23	24
	A																									485/20,528/20 [Parallel]
																										485/20,528/20 [Perpendicular]
		?????	?????	?????	?????	?????	?????	?????	?????	?????	?????	?????	?????	?????	?????	?????	?????	?????	?????	?????	?????	?????	?????	?????	?????	Parallel Intensity
		?????	?????	?????	?????	?????	?????	?????	?????	?????	?????	?????	?????	?????	?????	?????	?????	?????	?????	?????	?????	?????	?????	?????	?????	Perpendicular Intensity
		?????	?????	?????	?????	?????	?????	?????	?????	?????	?????	?????	?????	?????	?????	?????	?????	?????	?????	?????	?????	?????	?????	?????	?????	Polarization
		?????	?????	?????	?????	?????	?????	?????	?????	?????	?????	?????	?????	?????	?????	?????	?????	?????	?????	?????	?????	?????	?????	?????	?????	Anisotropy
	B																									485/20,528/20 [Parallel]
																										485/20,528/20 [Perpendicular]
		?????	?????	?????	?????	?????	?????	?????	?????	?????	?????	?????	?????	?????	?????	?????	?????	?????	?????	?????	?????	?????	?????	?????	?????	Parallel Intensity
		?????	?????	?????	?????	?????	?????	?????	?????	?????	?????	?????	?????	?????	?????	?????	?????	?????	?????	?????	?????	?????	?????	?????	?????	Perpendicular Intensity
		?????	?????	?????	?????	?????	?????	?????	?????	?????	?????	?????	?????	?????	?????	?????	?????	?????	?????	?????	?????	?????	?????	?????	?????	Polarization
		?????	?????	?????	?????	?????	?????	?????	?????	?????	?????	?????	?????	?????	?????	?????	?????	?????	?????	?????	?????	?????	?????	?????	?????	Anisotropy
	C																									485/20,528/20 [Parallel]
																										485/20,528/20 [Perpendicular]
		?????	?????	?????	?????	?????	?????	?????	?????	?????	?????	?????	?????	?????	?????	?????	?????	?????	?????	?????	?????	?????	?????	?????	?????	Parallel Intensity
		?????	?????	?????	?????	?????	?????	?????	?????	?????	?????	?????	?????	?????	?????	?????	?????	?????	?????	?????	?????	?????	?????	?????	?????	Perpendicular Intensity
		?????	?????	?????	?????	?????	?????	?????	?????	?????	?????	?????	?????	?????	?????	?????	?????	?????	?????	?????	?????	?????	?????	?????	?????	Polarization
		?????	?????	?????	?????	?????	?????	?????	?????	?????	?????	?????	?????	?????	?????	?????	?????	?????	?????	?????	?????	?????	?????	?????	?????	Anisotropy
	D																									485/20,528/20 [Parallel]
																										485/20,528/20 [Perpendicular]
		?????	?????	?????	?????	?????	?????	?????	?????	?????	?????	?????	?????	?????	?????	?????	?????	?????	?????	?????	?????	?????	?????	?????	?????	Parallel Intensity
		?????	?????	?????	?????	?????	?????	?????	?????	?????	?????	?????	?????	?????	?????	?????	?????	?????	?????	?????	?????	?????	?????	?????	?????	Perpendicular Intensity
		?????	?????	?????	?????	?????	?????	?????	?????	?????	?????	?????	?????	?????	?????	?????	?????	?????	?????	?????	?????	?????	?????	?????	?????	Polarization
		?????	?????	?????	?????	?????	?????	?????	?????	?????	?????	?????	?????	?????	?????	?????	?????	?????	?????	?????	?????	?????	?????	?????	?????	Anisotropy
	E																									485/20,528/20 [Parallel]
																										485/20,528/20 [Perpendicular]
		?????	?????	?????	?????	?????	?????	?????	?????	?????	?????	?????	?????	?????	?????	?????	?????	?????	?????	?????	?????	?????	?????	?????	?????	Parallel Intensity
		?????	?????	?????	?????	?????	?????	?????	?????	?????	?????	?????	?????	?????	?????	?????	?????	?????	?????	?????	?????	?????	?????	?????	?????	Perpendicular Intensity
		?????	?????	?????	?????	?????	?????	?????	?????	?????	?????	?????	?????	?????	?????	?????	?????	?????	?????	?????	?????	?????	?????	?????	?????	Polarization
		?????	?????	?????	?????	?????	?????	?????	?????	?????	?????	?????	?????	?????	?????	?????	?????	?????	?????	?????	?????	?????	?????	?????	?????	Anisotropy
	F																									485/20,528/20 [Parallel]
																										485/20,528/20 [Perpendicular]
		?????	?????	?????	?????	?????	?????	?????	?????	?????	?????	?????	?????	?????	?????	?????	?????	?????	?????	?????	?????	?????	?????	?????	?????	Parallel Intensity
		?????	?????	?????	?????	?????	?????	?????	?????	?????	?????	?????	?????	?????	?????	?????	?????	?????	?????	?????	?????	?????	?????	?????	?????	Perpendicular Intensity
		?????	?????	?????	?????	?????	?????	?????	?????	?????	?????	?????	?????	?????	?????	?????	?????	?????	?????	?????	?????	?????	?????	?????	?????	Polarization
		?????	?????	?????	?????	?????	?????	?????	?????	?????	?????	?????	?????	?????	?????	?????	?????	?????	?????	?????	?????	?????	?????	?????	?????	Anisotropy
	G																									485/20,528/20 [Parallel]
																										485/20,528/20 [Perpendicular]
		?????	?????	?????	?????	?????	?????	?????	?????	?????	?????	?????	?????	?????	?????	?????	?????	?????	?????	?????	?????	?????	?????	?????	?????	Parallel Intensity
		?????	?????	?????	?????	?????	?????	?????	?????	?????	?????	?????	?????	?????	?????	?????	?????	?????	?????	?????	?????	?????	?????	?????	?????	Perpendicular Intensity
		?????	?????	?????	?????	?????	?????	?????	?????	?????	?????	?????	?????	?????	?????	?????	?????	?????	?????	?????	?????	?????	?????	?????	?????	Polarization
		?????	?????	?????	?????	?????	?????	?????	?????	?????	?????	?????	?????	?????	?????	?????	?????	?????	?????	?????	?????	?????	?????	?????	?????	Anisotropy
	H																									485/20,528/20 [Parallel]
																										485/20,528/20 [Perpendicular]
		?????	?????	?????	?????	?????	?????	?????	?????	?????	?????	?????	?????	?????	?????	?????	?????	?????	?????	?????	?????	?????	?????	?????	?????	Parallel Intensity
		?????	?????	?????	?????	?????	?????	?????	?????	?????	?????	?????	?????	?????	?????	?????	?????	?????	?????	?????	?????	?????	?????	?????	?????	Perpendicular Intensity
		?????	?????	?????	?????	?????	?????	?????	?????	?????	?????	?????	?????	?????	?????	?????	?????	?????	?????	?????	?????	?????	?????	?????	?????	Polarization
		?????	?????	?????	?????	?????	?????	?????	?????	?????	?????	?????	?????	?????	?????	?????	?????	?????	?????	?????	?????	?????	?????	?????	?????	Anisotropy
	I																									485/20,528/20 [Parallel]
																										485/20,528/20 [Perpendicular]
		?????	?????	?????	?????	?????	?????	?????	?????	?????	?????	?????	?????	?????	?????	?????	?????	?????	?????	?????	?????	?????	?????	?????	?????	Parallel Intensity
		?????	?????	?????	?????	?????	?????	?????	?????	?????	?????	?????	?????	?????	?????	?????	?????	?????	?????	?????	?????	?????	?????	?????	?????	Perpendicular Intensity
		?????	?????	?????	?????	?????	?????	?????	?????	?????	?????	?????	?????	?????	?????	?????	?????	?????	?????	?????	?????	?????	?????	?????	?????	Polarization
		?????	?????	?????	?????	?????	?????	?????	?????	?????	?????	?????	?????	?????	?????	?????	?????	?????	?????	?????	?????	?????	?????	?????	?????	Anisotropy
	J																									485/20,528/20 [Parallel]
																										485/20,528/20 [Perpendicular]
		?????	?????	?????	?????	?????	?????	?????	?????	?????	?????	?????	?????	?????	?????	?????	?????	?????	?????	?????	?????	?????	?????	?????	?????	Parallel Intensity
		?????	?????	?????	?????	?????	?????	?????	?????	?????	?????	?????	?????	?????	?????	?????	?????	?????	?????	?????	?????	?????	?????	?????	?????	Perpendicular Intensity
		?????	?????	?????	?????	?????	?????	?????	?????	?????	?????	?????	?????	?????	?????	?????	?????	?????	?????	?????	?????	?????	?????	?????	?????	Polarization
		?????	?????	?????	?????	?????	?????	?????	?????	?????	?????	?????	?????	?????	?????	?????	?????	?????	?????	?????	?????	?????	?????	?????	?????	Anisotropy
	K	10609	8995	7318	7405	8763	5333	7038	9420	7859	8693	9450	9919	9093	5853	6023	8293	8570	8888	7502	10628	9725	9004	9520	9259	485/20,528/20 [Parallel]
		7378	6286	5147	5227	6137	3781	4997	6596	5543	6126	6683	7029	6511	4233	4420	6192	6523	6949	5967	8780	8245	7775	8295	8385	485/20,528/20 [Perpendicular]
		10609	8995	7318	7405	8763	5333	7038	9420	7859	8693	9450	9919	9093	5853	6023	8293	8570	8888	7502	10628	9725	9004	9520	9259	Parallel Intensity
		7863	6699	5485	5571	6540	4030	5325	7030	5907	6529	7122	7491	6939	4511	4710	6599	6952	7406	6359	9357	8787	8286	8840	8936	Perpendicular Intensity
		149	146	143	141	145	139	139	145	142	142	140	139	134	129	122	114	104	91	82	64	51	42	37	18	Polarization
		104	103	100	99	102	97	97	102	99	100	98	98	94	90	85	79	72	63	57	43	34	28	25	12	Anisotropy
	L	10444	10551	9422	9823	9481	10815	10708	10943	12016	11803	11172	9885	9739	10381	10350	9572	9711	9568	9344	8223	8865	8977	8729	9817	485/20,528/20 [Parallel]
		7293	7330	6689	6892	6704	7637	7556	7662	8385	8258	7907	7007	7006	7433	7605	7159	7419	7498	7480	6767	7474	7710	7557	8888	485/20,528/20 [Perpendicular]
		10444	10551	9422	9823	9481	10815	10708	10943	12016	11803	11172	9885	9739	10381	10350	9572	9711	9568	9344	8223	8865	8977	8729	9817	Parallel Intensity
		7772	7812	7129	7345	7145	8139	8053	8166	8936	8801	8427	7468	7466	7922	8105	7630	7907	7991	7972	7212	7965	8217	8054	9472	Perpendicular Intensity
		147	149	139	144	141	141	142	145	147	146	140	139	132	134	122	113	102	90	79	66	53	44	40	18	Polarization
		103	105	97	101	98	99	99	102	103	102	98	97	92	94	85	78	71	62	54	45	36	30	27	12	Anisotropy
	M	9276	8584	8868	8012	8513	8828	10627	10983	9368	8228	10618	9181	9206	8869	7335	8051	10168	10541	10167	10257	10351	9863	8625	8719	485/20,528/20 [Parallel]
		6562	6114	6384	5747	6127	6368	7719	8045	6873	6150	8085	7177	7311	7237	6135	6848	8715	9103	8838	9009	9133	8768	7748	7902	485/20,528/20 [Perpendicular]
		9276	8584	8868	8012	8513	8828	10627	10983	9368	8228	10618	9181	9206	8869	7335	8051	10168	10541	10167	10257	10351	9863	8625	8719	Parallel Intensity
		6993	6516	6804	6125	6530	6787	8226	8574	7325	6554	8616	7649	7792	7713	6538	7298	9288	9701	9419	9601	9733	9344	8257	8421	Perpendicular Intensity
		140	137	132	134	132	131	127	123	122	113	104	91	83	70	57	49	45	41	38	33	31	27	22	17	Polarization
		98	96	92	93	92	91	89	86	85	78	72	63	57	48	39	33	31	28	26	22	21	18	15	12	Anisotropy
	N	9666	9445	9794	8842	9087	9444	9306	9466	9908	10087	9487	10425	10315	10609	10185	10433	9804	10416	9754	8717	9626	8541	8932	9582	485/20,528/20 [Parallel]
		6822	6803	7054	6423	6578	6883	6828	6987	7348	7584	7317	8184	8263	8659	8522	8825	8429	9009	8484	7655	8529	7629	8014	8638	485/20,528/20 [Perpendicular]
		9666	9445	9794	8842	9087	9444	9306	9466	9908	10087	9487	10425	10315	10609	10185	10433	9804	10416	9754	8717	9626	8541	8932	9582	Parallel Intensity
		7270	7250	7518	6845	7010	7335	7277	7446	7831	8082	7798	8722	8806	9228	9082	9405	8983	9601	9042	8158	9090	8130	8541	9206	Perpendicular Intensity
		141	131	131	127	129	126	122	119	117	110	98	89	79	70	57	52	44	41	38	33	29	25	22	20	Polarization
		99	92	92	89	90	87	85	83	81	76	67	61	54	48	39	35	30	28	26	22	19	17	15	13	Anisotropy
	O																									485/20,528/20 [Parallel]
																										485/20,528/20 [Perpendicular]
		?????	?????	?????	?????	?????	?????	?????	?????	?????	?????	?????	?????	?????	?????	?????	?????	?????	?????	?????	?????	?????	?????	?????	?????	Parallel Intensity
		?????	?????	?????	?????	?????	?????	?????	?????	?????	?????	?????	?????	?????	?????	?????	?????	?????	?????	?????	?????	?????	?????	?????	?????	Perpendicular Intensity
		?????	?????	?????	?????	?????	?????	?????	?????	?????	?????	?????	?????	?????	?????	?????	?????	?????	?????	?????	?????	?????	?????	?????	?????	Polarization
		?????	?????	?????	?????	?????	?????	?????	?????	?????	?????	?????	?????	?????	?????	?????	?????	?????	?????	?????	?????	?????	?????	?????	?????	Anisotropy
	P																									485/20,528/20 [Parallel]
																										485/20,528/20 [Perpendicular]
		?????	?????	?????	?????	?????	?????	?????	?????	?????	?????	?????	?????	?????	?????	?????	?????	?????	?????	?????	?????	?????	?????	?????	?????	Parallel Intensity
		?????	?????	?????	?????	?????	?????	?????	?????	?????	?????	?????	?????	?????	?????	?????	?????	?????	?????	?????	?????	?????	?????	?????	?????	Perpendicular Intensity
		?????	?????	?????	?????	?????	?????	?????	?????	?????	?????	?????	?????	?????	?????	?????	?????	?????	?????	?????	?????	?????	?????	?????	?????	Polarization
		?????	?????	?????	?????	?????	?????	?????	?????	?????	?????	?????	?????	?????	?????	?????	?????	?????	?????	?????	?????	?????	?????	?????	?????	Anisotropy
